# Supplementary material for: Reducing the land use of EU pork production: where there’s swill, there’s a way
Source: Food Policy. 2016 Jan;58:35–48. doi: 10.1016/j.foodpol.2015.11.001 (PMC4750877; doi:10.1016/j.foodpol.2015.11.001)
Supplement: Supplementary Tables A3–A5 and A7–A9 — Supplementary material contains Tables A3–A5 and A7–A9. [file mmc1.xlsx]

## Sheet: Table A3
Table showing the weighted mean values for EU pork production statistics
Source: AHDB Market Intelligence, 2013. 2012 Pig Cost Of Production In Selected Countries. BPEX, Agriculture and Horticulture Development Board.
EU member	Country code	Production statistics based on data from:	Proportion of EU industrial pork production	2010-12 mean piglets weaned/sow/yr	piglets weaned/sow/yr x proportion of EU industrialised pork production	2010-12 mean piglet mortality %	piglet mortality (%) x proportion of EU industrialised pork production	2010-12 mean slaughter weight	slaughter weight x proportion of EU industrialised pork production	2010-12 mean slaughter pig mortality	slaughter pig mortality(%) x proportion of EU industrialised pork production
Austria	AT	Austria	0.0238639	23.5367	0.561677	2.63333	0.0628416	119.333	2.84776	1.86	0.0443869
Belgium	BE	Belgium	0.052281	25.1433	1.31452	2.82	0.147432	112.667	5.89033	3.30333	0.172702
Bulgaria	BG	Czech Rep	0.0023001	22.0333	0.0506789	4.70667	0.0108258	111.333	0.256078	3.04333	0.00699998
Croatia	HR	Czech Rep	0.00302948	22.0333	0.0667496	4.70667	0.0142588	111.333	0.337282	3.04333	0.00921972
Cyprus	CY	Spain	0.00264163	24.47	0.0646407	3.17667	0.00839158	107.667	0.284416	4.02667	0.010637
Czech Republic	CZ	Czech Rep	0.0133435	22.0333	0.294001	4.70667	0.0628032	111.333	1.48557	3.04333	0.0406086
Denmark	Dk	Denmark	0.0776323	28.8467	2.23943	2.86667	0.222546	107.333	8.33253	2.86667	0.222546
Estonia	EE	Czech Rep	0.00155715	22.0333	0.0343093	4.70667	0.00732901	111.333	0.173363	3.04333	0.00473894
Finland	FI	Sweden	0.00944642	23.5933	0.222873	2.1	0.0198375	119	1.12412	1.83333	0.0173184
France	FR	France	0.0943527	26.64	2.51356	2.23	0.210406	116.333	10.9764	3.42667	0.323315
Germany	DE	Germany	0.25104	25.69	6.44922	3	0.75312	120.667	30.2922	2.63333	0.661072
Greece	EL	Italy	0.00504141	23.42	0.11807	2.65	0.0133597	127.433	0.642444	0.683333	0.00344496
Hungary	HU	Czech Rep	0.0161427	22.0333	0.355677	4.70667	0.0759782	111.333	1.79722	3.04333	0.0491276
Ireland	IE	ireland	0.00993105	25.4033	0.252282	2.51667	0.0249931	104	1.03283	2.51	0.0249269
Italy	IT	Italy	0.0747672	23.42	1.75105	2.65	0.198133	127.433	9.52783	0.683333	0.0510909
Latvia	LV	Czech Rep	0.00137417	22.0333	0.0302775	4.70667	0.00646774	111.333	0.152991	3.04333	0.00418205
Lithuania	LT	Czech Rep	0.00232792	22.0333	0.0512919	4.70667	0.0109567	111.333	0.259175	3.04333	0.00708464
Luxembourg	LU	Belgium	0.000452772	25.1433	0.0113842	2.82	0.00127682	112.667	0.0510123	3.30333	0.00149566
Malta	MT	Spain	0.00034846	24.47	0.00852682	3.17667	0.00110694	107.667	0.0375176	4.02667	0.00140313
Netherlands	NL	Netherlands	0.0599535	28.0733	1.68309	2.1	0.125902	116	6.9546	2.33333	0.139891
Poland	PL	Czech Rep	0.0656609	22.0333	1.44673	4.70667	0.309044	111.333	7.31024	3.04333	0.199828
Portugal	PT	Spain	0.017599	24.47	0.430647	3.17667	0.055906	107.667	1.89482	4.02667	0.0708651
Romania	RO	Czech Rep	0.00665561	22.0333	0.146645	4.70667	0.0313258	111.333	0.740992	3.04333	0.0202553
Slovakia	SI	Czech Rep	0.001165	22.0333	0.0256688	4.70667	0.00548326	111.333	0.129703	3.04333	0.00354548
Slovenia	SK	Czech Rep	0.00368455	22.0333	0.0811829	4.70667	0.017342	111.333	0.410213	3.04333	0.0112133
Spain	ES	Spain	0.155531	24.47	3.80583	3.17667	0.494069	107.667	16.7455	4.02667	0.62627
Sweden	SE	SE	0.0122878	23.5933	0.28991	2.1	0.0258043	119	1.46225	1.83333	0.0225276
UK	UK	UK	0.0355893	22.4533	0.799099	2.60333	0.0926509	103.333	3.67757	2.78333	0.099057
EU weighted mean:			1		25.099		3.00959		114.827		2.84975

## Sheet: Table A4
Table showing the economic allocation of co-products used to determine land use. Co-products used in the 55 study diets are highlighted in italics. Economic allocation reflects the relative value of co-products per kg raw material. Calculation of the quantity of co-product per kg of raw material includes a 2% milling inefficiency for cake and meal products, as suggested by R. Dalgaard et al., LCA…
Raw material	By-product	By-product per kg raw material (kg)	Economic Allocation	Source
Oilseed rape	Rapeseed meal	0.42	0.67	USDA. Economics, Statistics, and Market Information System, Oil Crops Yearbook 2012 (available at http://usda.mannlib.cornell.edu/MannUsda/viewStaticPage.do?url=http://usda.mannlib.cornell.edu/usda/ers/89002/2012/index.html)
	Rapeseed oil	0.59	0.33
Soybean	Soybean meal	0.83	0.6	USDA. Economics, Statistics, and Market Information System, Oil Crops Yearbook 2012 (available at http://usda.mannlib.cornell.edu/MannUsda/viewStaticPage.do?url=http://usda.mannlib.cornell.edu/usda/ers/89002/2012/index.html)
	Soybean oil	0.16	0.4
Maize	Corn oil		0.12	C. Buratti, M. Barabanera, F. Fantozzi, in (Valencia, Spain, 2008).
	Corn gluten feed		0.04
	Corn gluten meal		0.07
	Bioethanol		0.78
Oil palm fruit bunches	Palm oil	0.21	0.89	USDA. Economics, Statistics, and Market Information System, Oil Crops Yearbook 2012 (available at http://usda.mannlib.cornell.edu/MannUsda/viewStaticPage.do?url=http://usda.mannlib.cornell.edu/usda/ers/89002/2012/index.html)
	Oil palm kernel	0.04	0.11
Sunflower seed	Sunflower cake	0.56	0.23	F. Figueiredo, E. Castanheira, F. Freire, in (Rennes, France)
	Sunflower oil	0.44	0.77
Potatoes	Potato peels	0.23	0.01	E. V. Elferink, S. Nonhebel, H. C. Moll, Feeding livestock food residue and the consequences for the environmental impact of meat, J. Clean. Prod. 16, 1227–1233 (2008)
	Potato (peeled)	0.77	0.99
Sugar beet	Molasses	0.17	0.04	E. V. Elferink, S. Nonhebel, H. C. Moll, Feeding livestock food residue and the consequences for the environmental impact of meat, J. Clean. Prod. 16, 1227–1233 (2008)
	Sugar beet	0.24	0.05
	Sugar	0.59	0.91
Linseed	Linseed meal	0.65	0.18	CPM LCA Database - Production of linseed oil (available at http://cpmdatabase.cpm.chalmers.se/Scripts/sheet.asp?ActId=CPMXFRTOOL1998-06-12873) and USDA. Economics, Statistics, and Market Information System, Oil Crops Yearbook 2012 (available at http://usda.mannlib.cornell.edu/MannUsda/viewStaticPage.do?url=http://usda.mannlib.cornell.edu/usda/ers/89002/2012/index.html)
	Linseed oil	0.35	0.82
Wheat	Wheat bran	0.14	0.05	N. Espinoza-Orias, H. Stichnothe, A. Azapagic, The carbon footprint of bread, Int. J. Life Cycle Assess. 16, 351–365 (2011)
	Flour		0.9
	Wheat germ		0.05
Soybean meal seed	Soybean meal meal	0.72	0.94	FAO, FAOSTAT (available at http://faostat3.fao.org/faostat-gateway/go/to/home/E)
	Soybean meal oil	0.28	0.06
Brown rice	Rice bran		0	S. Hogazono, K. Hiyashi, M. Sato, in (Portland, USA, 2010).
	Rice		1
Milk	Whey	0.38	0.02	P. Gerber, T. V. Vellinga, C. Opio, B. Henderson, H. Steinfeld, Grenhouse Gas Emissions from the Dairy Sector. A life cycle assessment. (2010) (available at http://www.fao.org/docrep/012/k7930e/k7930e00.pdf)
	Cheese	0.05
	Milk powder	0.02
	Cream	0.06
	Fermented milk	0.05
	Fresh milk	0.28
	Water	0.17

## Sheet: Table A5
Calculation of Feedkg, the amount of feed required per kilogram of pork (liveweight) produced in the EU in 2010, based on Nguyen et al. (2011):
Calculation								Result
Feed use SFU
1 sow per annum: 1050 + 450 Scandinavian Feed Units (SFU) = 1500								1500
1 piglet (alive): 1.92 SFU/kg weight gain * (32-7.5 kg) = 47.04 SFU
1 piglet (dead): 47.04/2
No. piglets dead per sow per year: 3% * 25.10 = 0.753
Dead piglet feed use: 0.753 * 47.04/2 = 17.711								17.7
No. piglets alive: 25.10 – 0.753 = 24.347
Alive piglet feed use: 47.04 x 24.347 = 1145.28
1 slaughter pig (alive): 2.82 SFU/kg weight gain * (114.8-32) = 233.496
1 slaughter pig (dead): 233.496/2
No. grower/finisher pigs dead per litter: 2.84% * 24.347 = 0.691
Dead grower/finisher pig feed use: 0.691 * 233.496/2 = 80.730								80.7
No. pigs reaching slaughter age: 24.347 - 0.691= 23.656
Grower/finisher pigs feed use: 23.656 * 233.496 = 5523.48								5523.5
Total feed use (SFU) per sow per year:								8267.2
Meat (liveweight) produced per sow per year:								kg
Grower/finisher pigs: 114.8 * (23.656 - 0.54 sow replacements)								2653.7
Culled sows: 180kg * 0.54 * 0.9 alive								87.2
Total:								2740.9
Feed consumption/kg pork (liveweight) produced:
Sows: (1500 SFU / 1.05) / 2740.9 = 0.5212								0.521
Piglets: ((17.71 + 1145.28) / 1.13) / 2740.9 = 0.3755								0.376
Grower and finisher pigs: ((80.73 + 5523.48) / 1.06) / 2740.9 = 1.929								1.929
Total, Feedkg:								2.826
Scandinavian Feed Units are a standard metric of feed consumption requirements. As in Nguyen et al. (2011), piglet feed intake is calculated from 7.5 kg (the EU mean weaning weight) to 32 kg weight. Grower/finisher pig feed intake is calculated from 32 kg to a slaughter weight of 114.8 kg. Three percent piglet mortality, number of piglets weaned per sow per year (25.10), 2.84% slaughter pig morta…

## Sheet: Table A7
Example pig feed diets from the top 5 pig producers in the EU: Germany, Spain, Denmark, France, and Poland
Germany diets from K. Reckmann, I. Traulsen, J. Krieter, Life Cycle Assessment of pork production: A data inventory for the case of Germany (2013) Livestock Science 157 2-3 pp 586-596
Sows - lactation diet	% diet as fed	kg total feed required/kg pork produced	kg feed per kg pork liveweight
Wheat	0.33	0.102156	0.0337116
Barley	0.35	0.102156	0.0357547
Oat	0.02	0.102156	0.00204312
Salt	0.005	0.102156	0.000510781
Calciumcarbonat	0.0106	0.102156	0.00108286
Mono-Ca-Phosphat	0.009	0.102156	0.000919406
Premix SOW 0,5% Meth	0.005	0.102156	0.000510781
Premix Vit E	0.0014	0.102156	0.000143019
Fats	0	0.102156	0
VitaLys Liquid	0.008	0.102156	0.00081725
Soybean hulls	0	0.102156	0
Wheat bran	0.04	0.102156	0.00408625
Molasses scrap	0.024	0.102156	0.00245175
Molasses (sugarcane)	0	0.102156	0
soybean meal (high proteine)	0.17	0.102156	0.0173666
DDGS	0	0.102156	0
Potato flakes	0.025	0.102156	0.00255391
propionic acid	0.002	0.102156	0.000204312
	1		0.102156
Sows - gestation diet
Wheat	0.19	0.419049	0.0796193
Barley	0.4	0.419049	0.16762
Oat	0.02	0.419049	0.00838098
Salt	0.004	0.419049	0.0016762
Calciumcarbonat	0.01	0.419049	0.00419049
Mono-Ca-Phosphat	0	0.419049	0
Premix SOW 0,5% Meth	0.005	0.419049	0.00209525
Premix Vit E	0.0005	0.419049	0.000209525
Fats	0	0.419049	0
VitaLys Liquid	0.0095	0.419049	0.00398097
Soybean hulls	0.027	0.419049	0.0113143
Wheat bran	0.18	0.419049	0.0754288
Molasses scrap	0.05	0.419049	0.0209525
Molasses (sugarcane)	0.012	0.419049	0.00502859
soybean meal (high proteine)	0.03	0.419049	0.0125715
DDGS	0.06	0.419049	0.0251429
Potato flakes	0	0.419049	0
propionic acid	0.002	0.419049	0.000838098
	1		0.419049
Piglets 7.5 - 32kg:
Wheat	0.4	0.375495	0.150198
Barley	0.196	0.375495	0.073597
Salt	0.004	0.375495	0.00150198
Calciumcarbonat	0.009	0.375495	0.00337946
Mono-Ca-Phosphat	0.008	0.375495	0.00300396
HCL-Lysin	0.002	0.375495	0.00075099
DL-Methionin	0.001	0.375495	0.000375495
Threonin	0.002	0.375495	0.00075099
Premix	0.09	0.375495	0.0337945
Premix piglets	0.008	0.375495	0.00300396
VitaLys Liquid	0.011	0.375495	0.00413045
Soybean meal high proteine	0.175	0.375495	0.0657116
toast	0.02	0.375495	0.0075099
Soy oil	0.008	0.375495	0.00300396
Popcorn	0.06	0.375495	0.0225297
propionic acid	0.006	0.375495	0.00225297
	1		0.375495
Finisher stage 1 32-60kg
Wheat	0.567	0.462718	0.262361
Rye	0.03	0.462718	0.0138815
Triticale	0	0.462718	0
Barley	0.1	0.462718	0.0462718
Salt	0.004	0.462718	0.00185087
Calciumcarbonat	0.008	0.462718	0.00370174
Mono-Ca-Phosphat	0.005	0.462718	0.00231359
DL-Methionin	0	0.462718	0
Threonin	0.002	0.462718	0.000925436
Premix 0,5% Meth	0	0.462718	0
Premix Vit E	0	0.462718	0
Fat	0.005	0.462718	0.00231359
Premix 0,8% Meth,Cu red.	0.008	0.462718	0.00370174
VitaLys Liquid	0.017	0.462718	0.0078662
Soybean hulls	0	0.462718	0
Wheat bran	0	0.462718	0
Molasses (sugarcane)	0	0.462718	0
Rape seed expeller	0.04	0.462718	0.0185087
Soybean meal high proteine	0.124	0.462718	0.057377
toast	0.02	0.462718	0.00925436
DDGS	0.03	0.462718	0.0138815
Popcorn	0.02	0.462718	0.00925436
Potato flakes	0.017	0.462718	0.0078662
propionic	0.003	0.462718	0.00138815
	1		0.462718
Finisher stage 2 60-90kg
Wheat	0.518	0.716534	0.371165
Rye	0.1	0.716534	0.0716534
Triticale	0	0.716534	0
Barley	0.1	0.716534	0.0716534
Salt	0.005	0.716534	0.00358267
Calciumcarbonat	0.0115	0.716534	0.00824014
Mono-Ca-Phosphat	0.001	0.716534	0.000716534
DL-Methionin	0	0.716534	0
Threonin	0	0.716534	0
Premix 0,5% Meth	0.005	0.716534	0.00358267
Premix Vit E	0.0005	0.716534	0.000358267
Fat	0	0.716534	0
Premix 0,8% Meth,Cu red.	0	0.716534	0
VitaLys Liquid	0.014	0.716534	0.0100315
Soybean hulls	0	0.716534	0
Wheat bran	0.03	0.716534	0.021496
Molasses (sugarcane)	0	0.716534	0
Rape seed expeller	0.08	0.716534	0.0573227
Soybean meal high proteine	0.055	0.716534	0.0394094
toast	0	0.716534	0
DDGS	0.08	0.716534	0.0573227
Popcorn	0	0.716534	0
Potato flakes	0	0.716534	0
propionic	0	0.716534	0
	1		0.716534
Finisher stage 3 90 -114.83kg
Wheat	0.335	0.749748	0.251166
Rye	0.1	0.749748	0.0749748
Triticale	0.05	0.749748	0.0374874
Barley	0.2	0.749748	0.14995
Salt	0.005	0.749748	0.00374874
Calciumcarbonat	0.014	0.749748	0.0104965
Mono-Ca-Phosphat	0	0.749748	0
DL-Methionin	0	0.749748	0
Threonin	0	0.749748	0
Premix 0,5% Meth	0.004	0.749748	0.00299899
Premix Vit E	0	0.749748	0
Fat	0	0.749748	0
Premix 0,8% Meth,Cu red.	0	0.749748	0
VitaLys Liquid	0.01	0.749748	0.00749748
Soybean hulls	0.015	0.749748	0.0112462
Wheat bran	0.03	0.749748	0.0224924
Molasses (sugarcane)	0.02	0.749748	0.014995
Rape seed expeller	0.1	0.749748	0.0749748
Soybean meal high proteine	0.017	0.749748	0.0127457
toast	0	0.749748	0
DDGS	0.1	0.749748	0.0749748
Popcorn	0	0.749748	0
Potato flakes	0	0.749748	0
propionic	0	0.749748	0
	1		0.749748
Spain diets, from commercial feed company
Gestation sow diet	% diet as fed	kg total feed required/kg pork produced	kg feed per kg pork liveweight
Corn	0.3	0.419049	0.125715
Wheat	0.2157	0.419049	0.0903889
Wheatbran	0.1573	0.419049	0.0659164
Sunflowermeal	0.08	0.419049	0.0335239
Corn gluten feed	0.0558	0.419049	0.0233829
milo	0.044	0.419049	0.0184382
Soybean meal	0.0302	0.419049	0.0126553
Molasses	0.03	0.419049	0.0125715
Rye	0.02	0.419049	0.00838098
Tapioca	0.02	0.419049	0.00838098
Dicalciumphosphate	0.0166	0.419049	0.00695621
CACO3	0.0103	0.419049	0.0043162
Peas	0.01	0.419049	0.00419049
Salt	0.005	0.419049	0.00209525
Premix	0.004	0.419049	0.0016762
L-Lysine-HCl	0.0011	0.419049	0.000460954
	1		0.419049
Lactation sow diet
wheat	0.3458	0.102156	0.0353256
corn	0.3	0.102156	0.0306469
SBM	0.1473	0.102156	0.0150476
sunflower meal	0.08	0.102156	0.0081725
rye	0.04	0.102156	0.00408625
tapioca	0.02	0.102156	0.00204312
dicalcium phosphate	0.0176	0.102156	0.00179795
tallow	0.0126	0.102156	0.00128717
peas	0.01	0.102156	0.00102156
molasses	0.01	0.102156	0.00102156
Calcium carbonate	0.0056	0.102156	0.000572075
salt	0.0046	0.102156	0.000469919
premix	0.004	0.102156	0.000408625
lysine	0.0025	0.102156	0.000255391
	1		0.102156
Piglet and grower diet 7.5 - 40kg.
Wheat	0.4	0.48578	0.194312
Corn	0.2731	0.48578	0.132666
Soybean	0.128	0.48578	0.0621798
Sunflower	0.08	0.48578	0.0388624
Peas,	0.02	0.48578	0.00971559
Molasses	0.02	0.48578	0.00971559
Tapioca	0.02	0.48578	0.00971559
Tallow	0.0181	0.48578	0.00879261
Rye	0.01	0.48578	0.0048578
Dicalcium	0.0081	0.48578	0.00393481
CACO3	0.0078	0.48578	0.00378908
L-Lysine-HCl	0.0045	0.48578	0.00218601
Praemix	0.004	0.48578	0.00194312
Salt	0.003	0.48578	0.00145734
Sugar	0.0023	0.48578	0.00111729
L-Threonine	0.0006	0.48578	0.000291468
DL-	0.0005	0.48578	0.00024289
	1		0.48578
Grower 40-70kg
Wheat	0.4	0.567202	0.226881
Corn	0.3034	0.567202	0.172089
Soybean	0.1075	0.567202	0.0609742
Sunflower	0.08	0.567202	0.0453761
Peas,	0.01	0.567202	0.00567202
Molasses	0	0.567202	0
Tapioca	0.02	0.567202	0.011344
Tallow	0.0174	0.567202	0.00986931
Rye	0.01	0.567202	0.00567202
Dicalcium	0.0067	0.567202	0.00380025
CACO3	0.0144	0.567202	0.00816771
L-Lysine-HCl	0.0036	0.567202	0.00204193
Praemix	0.004	0.567202	0.00226881
Salt	0.0022	0.567202	0.00124784
Sugar	0	0.567202	0
L-Threonine	0.0006	0.567202	0.000340321
DL-methionine	0.0002	0.567202	0.00011344
milo	0.02	0.567202	0.011344
	1		0.567202
Finisher feed (70kg plus)
Wheat	0.4	1.25151	0.500605
Corn	0.35	1.25151	0.43803
Soybean	0.0773	1.25151	0.096742
Sunflower	0.08	1.25151	0.100121
Peas,	0.01	1.25151	0.0125151
Molasses	0.01	1.25151	0.0125151
Tapioca	0.02	1.25151	0.0250303
Tallow	0.005	1.25151	0.00625757
Rye	0.01	1.25151	0.0125151
Dicalcium	0.0025	1.25151	0.00312878
CACO3	0.0144	1.25151	0.0180218
L-Lysine-HCl	0.0029	1.25151	0.00362939
Praemix	0.004	1.25151	0.00500605
Salt	0.002	1.25151	0.00250303
Sugar		1.25151	0
L-Threonine	0.0002	1.25151	0.000250303
DL-methionine		1.25151	0
milo	0.0017	1.25151	0.00212757
barley	0.01	1.25151	0.0125151
	1		1.25151
Danish pig diets from T. L. T. Nguyen, J. Hermansen, L. Mogensen, Environmental Assessment of Danish Pork (2011) (Aarhus University, Faculty of Agricultural Sciences, 2011). Available at www.lcafood.dk/djfhus82ny.pdf
Sow's diet:	% diet as fed	kg total feed required/kg pork produced	kg feed per kg pork liveweight
wheat	0.32	0.521205	0.166786
Barley	0.4	0.521205	0.208482
SBM	0.08	0.521205	0.0416964
Sunflower cake	0.03	0.521205	0.0156362
rape meal	0.03	0.521205	0.0156362
wheat bran	0.05	0.521205	0.0260603
fish meal	0.01	0.521205	0.00521205
palm oil	0.03	0.521205	0.0156362
amino acid	0.002	0.521205	0.00104241
Vit-min premix	0.028	0.521205	0.0145937
beet molasses	0.02	0.521205	0.0104241
Piglets 7.4 -32kg
wheat	0.47	0.375495	0.176483
Barley	0.2	0.375495	0.075099
SBM	0.18	0.375495	0.0675891
Sunflower cake	0	0.375495	0
rape meal	0	0.375495	0
wheat bran	0	0.375495	0
fish meal	0.04	0.375495	0.0150198
palm oil	0.04	0.375495	0.0150198
amino acid	0.008	0.375495	0.00300396
Vit-min premix	0.022	0.375495	0.00826089
beet molasses	0.01	0.375495	0.00375495
special protein	0.03	0.375495	0.0112648
finishers >32 kg
wheat	0.4	1.929	0.7716
Barley	0.3	1.929	0.5787
SBM	0.12	1.929	0.23148
Sunflower cake	0.05	1.929	0.09645
rape meal	0.05	1.929	0.09645
wheat bran	0.02	1.929	0.03858
fish meal		1.929	0
palm oil	0.015	1.929	0.028935
amino acid	0.005	1.929	0.009645
Vit-min premix	0.02	1.929	0.03858
beet molasses	0.02	1.929	0.03858
France diets from H. G. M. van der Werf, J. Petit, J. Sanders, The environmental impacts of the production of concentrated feed: the case of pig feed in Bretagne (2005) Agricultural Systems 83 2 pp 153-177
Sow gestation diet
wheat	0.385	0.419049	0.161334
barley	0.15	0.419049	0.0628574
triticale		0.419049	0
corn	0.087	0.419049	0.0364573
pea	0.11	0.419049	0.0460954
rapeseed meal	0.07	0.419049	0.0293334
beet pulp	0.02	0.419049	0.00838098
wheat bran	0.05	0.419049	0.0209525
tapioca		0.419049	0
cane molasses	0.03	0.419049	0.0125715
soy oil		0.419049	0
SBM		0.419049	0
sunflower meal	0.07	0.419049	0.0293334
whey powder		0.419049	0
lysine		0.419049	0
calcium phosphate	0.01	0.419049	0.00419049
salcium carbonate	0.01	0.419049	0.00419049
salt	0.001	0.419049	0.000419049
premix	0.007	0.419049	0.00293334
	1
Sow lactation diet
wheat	0.344	0.102156	0.0351417
barley	0.2	0.102156	0.0204312
triticale		0.102156	0
corn	0.07	0.102156	0.00715094
pea	0.08	0.102156	0.0081725
rapeseed meal	0.07	0.102156	0.00715094
beet pulp	0.01	0.102156	0.00102156
wheat bran		0.102156	0
tapioca		0.102156	0
cane molasses	0.03	0.102156	0.00306469
soy oil	0.02	0.102156	0.00204312
SBM	0.15	0.102156	0.0153234
sunflower meal		0.102156	0
whey powder		0.102156	0
lysine		0.102156	0
calcium phosphate	0.005	0.102156	0.000510781
salcium carbonate	0.01	0.102156	0.00102156
salt	0.003	0.102156	0.000306469
premix	0.008	0.102156	0.00081725
	1
piglet 7.4 - 13kg
wheat	0.263	0.0527334	0.0138689
barley	0.25	0.0527334	0.0131833
triticale		0.0527334	0
corn		0.0527334	0
pea		0.0527334	0
rapeseed meal		0.0527334	0
beet pulp		0.0527334	0
wheat bran	0.05	0.0527334	0.00263667
tapioca		0.0527334	0
cane molasses		0.0527334	0
soy oil	0.025	0.0527334	0.00131833
SBM	0.25	0.0527334	0.0131833
sunflower meal		0.0527334	0
whey powder	0.115	0.0527334	0.00606434
lysine	0.002	0.0527334	0.000105467
calcium phosphate	0.005	0.0527334	0.000263667
salcium carbonate		0.0527334	0
salt		0.0527334	0
premix	0.04	0.0527334	0.00210934
	1
piglet 13-32kg
wheat	0.465	0.322762	0.150084
barley	0.051	0.322762	0.0164608
triticale		0.322762	0
corn		0.322762	0
pea	0.1	0.322762	0.0322762
rapeseed meal		0.322762	0
beet pulp	0.04	0.322762	0.0129105
wheat bran		0.322762	0
tapioca	0.025	0.322762	0.00806904
cane molasses	0.02	0.322762	0.00645523
soy oil	0.025	0.322762	0.00806904
SBM	0.2	0.322762	0.0645523
sunflower meal	0.035	0.322762	0.0112967
whey powder		0.322762	0
lysine	0.003	0.322762	0.000968285
calcium phosphate	0.006	0.322762	0.00193657
salcium carbonate	0.005	0.322762	0.00161381
salt	0.005	0.322762	0.00161381
premix	0.02	0.322762	0.00645523
	1
grower (32 - 60kg)
wheat	0.415	0.462718	0.192028
barley		0.462718	0
triticale	0.11	0.462718	0.050899
corn		0.462718	0
pea	0.25	0.462718	0.115679
rapeseed meal	0.08	0.462718	0.0370174
beet pulp		0.462718	0
wheat bran		0.462718	0
tapioca		0.462718	0
cane molasses	0.03	0.462718	0.0138815
soy oil	0.01	0.462718	0.00462718
SBM	0.08	0.462718	0.0370174
sunflower meal		0.462718	0
whey powder		0.462718	0
lysine		0.462718	0
calcium phosphate	0.003	0.462718	0.00138815
salcium carbonate	0.01	0.462718	0.00462718
salt	0.002	0.462718	0.000925436
premix	0.01	0.462718	0.00462718
	1
finisher (60 - 114.83kg)
wheat	0.247	1.46628	0.362172
barley		1.46628	0
triticale	0.3	1.46628	0.439885
corn	0.04	1.46628	0.0586513
pea	0.15	1.46628	0.219942
rapeseed meal	0.13	1.46628	0.190617
beet pulp		1.46628	0
wheat bran		1.46628	0
tapioca		1.46628	0
cane molasses	0.05	1.46628	0.0733141
soy oil	0.01	1.46628	0.0146628
SBM	0.05	1.46628	0.0733141
sunflower meal		1.46628	0
whey powder		1.46628	0
lysine		1.46628	0
calcium phosphate	0.005	1.46628	0.00733141
salcium carbonate	0.007	1.46628	0.010264
salt	0.001	1.46628	0.00146628
premix	0.01	1.46628	0.0146628
	1
Polish diet, from commercial feed company.
Sow gestation
barley	0.3	0.419049	0.125715
wheat	0.2	0.419049	0.0838098
corn	0.2	0.419049	0.0838098
triticale		0.419049	0
rye		0.419049	0
oat		0.419049	0
wheat bran	0.2	0.419049	0.0838098
oil (soy)		0.419049	0
SBM	0.075	0.419049	0.0314287
RSM - rape seed meal		0.419049	0
beet pulp		0.419049	0
fish meal		0.419049	0
premix	0.025	0.419049	0.0104762
acidifier		0.419049	0
Whey powder		0.419049	0
	1
Sow lactation
barley	0.275	0.102156	0.028093
wheat	0.285	0.102156	0.0291145
corn		0.102156	0
triticale	0.2	0.102156	0.0204312
rye		0.102156	0
oat		0.102156	0
wheat bran	0.05	0.102156	0.00510781
oil		0.102156	0
SBM	0.15	0.102156	0.0153234
RSM		0.102156	0
beat pulp		0.102156	0
fish meal		0.102156	0
premix	0.04	0.102156	0.00408625
acidifier		0.102156	0
Whey powder		0.102156	0
	1
Piglets 7.4 - 20
barley	0.25	0.147374	0.0368436
wheat	0.25	0.147374	0.0368436
corn	0.25	0.147374	0.0368436
triticale		0.147374	0
rye		0.147374	0
oat		0.147374	0
wheat bran		0.147374	0
oil		0.147374	0
SBM	0.15	0.147374	0.0221061
RSM		0.147374	0
beat pulp		0.147374	0
fish meal	0.03	0.147374	0.00442123
premix	0.04	0.147374	0.00589497
acidifier	0.008	0.147374	0.00117899
Whey powder	0.022	0.147374	0.00324223
	1
pigs 20-32
barley	0.35	0.228121	0.0798423
wheat	0.4	0.228121	0.0912483
corn		0.228121	0
triticale		0.228121	0
rye		0.228121	0
oat		0.228121	0
wheat bran		0.228121	0
oil	0.01	0.228121	0.00228121
SBM	0.17	0.228121	0.0387805
RSM	0.025	0.228121	0.00570302
beat pulp		0.228121	0
fish meal		0.228121	0
premix	0.04	0.228121	0.00912483
acidifier	0.005	0.228121	0.0011406
Whey powder		0.228121	0
	1
Growers 32 -65
barley	0.45	0.567004	0.255152
wheat	0.37	0.567004	0.209791
corn		0.567004	0
triticale		0.567004	0
rye		0.567004	0
oat		0.567004	0
wheat bran		0.567004	0
oil		0.567004	0
SBM	0.155	0.567004	0.0878855
RSM		0.567004	0
beat pulp		0.567004	0
fish meal		0.567004	0
premix	0.025	0.567004	0.0141751
acidifier		0.567004	0
Whey powder		0.567004	0
	1
Finisher 65 - 114.3
barley	0.25	1.362	0.340499
wheat	0.165	1.362	0.224729
corn	0.1	1.362	0.1362
triticale		1.362	0
rye	0.3	1.362	0.408599
oat		1.362	0
wheat bran		1.362	0
oil		1.362	0
SBM	0.07	1.362	0.0953398
RSM	0.09	1.362	0.12258
beat pulp		1.362	0
fish meal		1.362	0
premix	0.025	1.362	0.0340499
acidifier		1.362	0
Whey powder		1.362	0
	1

## Sheet: Table A8
Table showing the diets used in feed trials: 55 food waste diets, 23 conventional formulated diets
Food waste source abbreviations are: catering and food service (Ca&FS), manufacturing (Ma), retail (Re), and household (HH).
Study	Diet #	Ingredient	Proportion of diet (dry matter basis)	FCE (dry matter basis)	DM of feed ingredient	Source: DM data	Amount of land per kg raw commodity (hectares) (1/yield)
Westendorf et al. (1998)	1	Maize	0.834918	2.75	0.865	FAO Animal Feed Resources Information System	0.000108015
		Soybean meal	0.136355	2.75	0.879	FAO Animal Feed Resources Information System	0.00031082
		Di calcium phosphate	0.011146	2.75	1	FAO Animal Feed Resources Information System	0
		Limestone	0.0113758	2.75	1	FAO Animal Feed Resources Information System	0
		Salt	0.00275778	2.75	1	FAO Animal Feed Resources Information System	0
		Vit-Min Premix	0.00344723	2.75	1	FAO Animal Feed Resources Information System	0
		Food waste (Ca&FS)	0	2.75	0.22	FAO Animal Feed Resources Information System	0
Westendorf et al. (1998)	2	Maize	0.421357	2.9483	0.865	FAO Animal Feed Resources Information System	0.000108015
		Soybean meal	0	2.9483	0.879	FAO Animal Feed Resources Information System	0.00031082
		Di calcium phosphate	0.00994746	2.9483	1	FAO Animal Feed Resources Information System	0
		Limestone	0.0101526	2.9483	1	FAO Animal Feed Resources Information System	0
		Salt	0.00246123	2.9483	1	FAO Animal Feed Resources Information System	0
		Vit-Min Premix	0.00307653	2.9483	1	FAO Animal Feed Resources Information System	0
		Food waste (Ca&FS)	0.553005	2.9483	0.22	study	0
Westendorf et al. (1998)	3	Maize	0.268203	2.58	0.865	FAO Animal Feed Resources Information System	0.000108015
		Soybean meal	0	2.58	0.879	FAO Animal Feed Resources Information System	0.00031082
		Di calcium phosphate	0.0133671	2.58	1	FAO Animal Feed Resources Information System	0
		Limestone	0.0136427	2.58	1	FAO Animal Feed Resources Information System	0
		Salt	0.00330732	2.58	1	FAO Animal Feed Resources Information System	0
		Vit-Min Premix	0.00413415	2.58	1	FAO Animal Feed Resources Information System	0
		Food waste (Ca&FS)	0.697345	2.58	0.22	study	0
			1
Westendorf et al. (1998)	4	Food waste (Ca&FS)	1	2.1463	0.22	study	0
Moon et al. (2004)	5	Maize	0.408111	3.39147	0.865	FAO Animal Feed Resources Information System	0.000108015
		rye	0.0499124	3.39147	0.866	FAO Animal Feed Resources Information System	0.000392083
		Soybean meal	0.249255	3.39147	0.879	FAO Animal Feed Resources Information System	0.00031082
		Wheat bran	0.157649	3.39147	0.87	FAO Animal Feed Resources Information System	0.000140659
		rapeseed meal	0.0170457	3.39147	0.5915	FAO Animal Feed Resources Information System	0.000290145
		linseed meal	0.0313307	3.39147	0.906	FAO Animal Feed Resources Information System	0.00160811
		molasses	0.0261781	3.39147	0.757	FAO Animal Feed Resources Information System	1.11766e-05
		animal fat	0.0334286	3.39147	1	FAO Animal Feed Resources Information System	0
		methionine	0.00126798	3.39147	1	FAO Animal Feed Resources Information System	0
		TCP	0.0121035	3.39147	1	FAO Animal Feed Resources Information System	0
		Vit-Min Premix	0.00276651	3.39147	1	FAO Animal Feed Resources Information System	0
		calcium carbonate	0.0109508	3.39147	1	FAO Animal Feed Resources Information System	0
Moon et al. (2004)	6	Maize	0.168662	3.31439	0.865	FAO Animal Feed Resources Information System	0.000108015
		rye	0	3.31439	0.866	FAO Animal Feed Resources Information System	0.000392083
		Soybean meal	0.186973	3.31439	0.879	FAO Animal Feed Resources Information System	0.00031082
		Wheat bran	0	3.31439	0.87	FAO Animal Feed Resources Information System	0.000140659
		rapeseed meal	0	3.31439	0.5915	FAO Animal Feed Resources Information System	0.000290145
		linseed meal	0	3.31439	0.906	FAO Animal Feed Resources Information System	0.00160811
		molasses	0.0214696	3.31439	0.757	FAO Animal Feed Resources Information System	1.11766e-05
		animal fat	0.0340337	3.31439	1	FAO Animal Feed Resources Information System	0
		methionine	0.00141807	3.31439	1	FAO Animal Feed Resources Information System	0
		TCP	0	3.31439	1	FAO Animal Feed Resources Information System	0
		Vit-Min Premix	0.00425422	3.31439	1	FAO Animal Feed Resources Information System	0
		calcium carbonate	0	3.31439	1	FAO Animal Feed Resources Information System	0
		Food waste (HH)	0.583189	3.31439	0.188853	study	0
Márquez & Ramos (2007)	7	barley	0.4996	2.52041	0.871	FAO Animal Feed Resources Information System	0.000154307
		wheat	0.2	2.52041	0.87	FAO Animal Feed Resources Information System	0.000140659
		Soybean meal	0.201	2.52041	0.879	FAO Animal Feed Resources Information System	0.00031082
		Maize	0.051	2.52041	0.865	FAO Animal Feed Resources Information System	0.000108015
		lard	0.021	2.52041	1	FAO Animal Feed Resources Information System	0
		Calcium diphosphate	0.01222	2.52041	1	FAO Animal Feed Resources Information System	0
		Calcium carbonate	0.0075	2.52041	1	FAO Animal Feed Resources Information System	0
		salt	0.003	2.52041	1	FAO Animal Feed Resources Information System	0
		Phospohorous	0.002	2.52041	1	FAO Animal Feed Resources Information System	0
		amino acids	0.00194	2.52041	1	FAO Animal Feed Resources Information System	0
		glaze	0.0005	2.52041	1	FAO Animal Feed Resources Information System	0
		choline chloride	0.000272	2.52041	1	FAO Animal Feed Resources Information System	0
Márquez & Ramos (2007)	8	barley	0.3312	2.56348	0.871	FAO Animal Feed Resources Information System	0.000154307
		wheat	0.2	2.56348	0.87	FAO Animal Feed Resources Information System	0.000140659
		Soybean meal	0.157	2.56348	0.879	FAO Animal Feed Resources Information System	0.00031082
		maize	0.089	2.56348	0.865	FAO Animal Feed Resources Information System	0.000108015
		lard	0.035	2.56348	1	FAO Animal Feed Resources Information System	0
		Calcium diphosphate	0.0077	2.56348	1	FAO Animal Feed Resources Information System	0
		Calcium carbonate	0.0031	2.56348	1	FAO Animal Feed Resources Information System	0
		salt	0.003	2.56348	1	FAO Animal Feed Resources Information System	0
		Phospohorous	0.002	2.56348	1	FAO Animal Feed Resources Information System	0
		amino acids	0.00126	2.56348	1	FAO Animal Feed Resources Information System	0
		glaze	0.0005	2.56348	1	FAO Animal Feed Resources Information System	0
		choline chloride	0.000307	2.56348	1	FAO Animal Feed Resources Information System	0
		fruit FW (Re)	0.12	2.56348	0.12	study	0
		fish FW (Re)	0.05	2.56348	0.26	study	0
Kjos et al. (1999)	9	barley	0.745662	2.02643	0.871	FAO Animal Feed Resources Information System	0.000154307
		Soybean meal	0.200056	2.02643	0.879	FAO Animal Feed Resources Information System	0.00031082
		rendered fat	0.0227595	2.02643	1	FAO Animal Feed Resources Information System	0
		lysine	0.00045519	2.02643	1	FAO Animal Feed Resources Information System	0
		methionine	0.000113798	2.02643	1	FAO Animal Feed Resources Information System	0
		monocalcium phosphate	0.0136557	2.02643	1	FAO Animal Feed Resources Information System	0
		limstone	0.0125177	2.02643	1	FAO Animal Feed Resources Information System	0
		Vit-Min Premix	0.00102418	2.02643	1	FAO Animal Feed Resources Information System	0
		salt	0.00375532	2.02643	1	FAO Animal Feed Resources Information System	0
Kjos et al. (1999)	10	food waste (HH)	0.0716515	2.03091	0.3635	study	0
		Pizza factory waste (Ma)	0.0260778	2.03091	0.914	study	0
		blood	0.0492635	2.03091	0.938	FAO Animal Feed Resources Information System	0
		Ice cream factory waste (Ma)	0.0117518	2.03091	0.97	FAO Animal Feed Resources Information System	0
		Dairy waste (whey)	0.0540584	2.03091	0.97	FAO Animal Feed Resources Information System	0.00013
		Bakery waste (Ma)	0.0681566	2.03091	0.914	FAO Animal Feed Resources Information System	0
		Potato by-products	0.0301158	2.03091	0.178	FAO Animal Feed Resources Information System	2.29187e-05
		Dried egg meal (Ma)	0.00108274	2.03091	0.993	FAO Animal Feed Resources Information System	0
		Soybean meal	0.00441947	2.03091	0.879	FAO Animal Feed Resources Information System	0.00031082
		monocalcium phosphate	0	2.03091	1	FAO Animal Feed Resources Information System	0
		Vit-Min Premix	0	2.03091	1	FAO Animal Feed Resources Information System	0
		water	0	2.03091	0	FAO Animal Feed Resources Information System	0
		barley	0.50876	2.03091	0.871	FAO Animal Feed Resources Information System	0.000154307
		Soybean meal	0.135481	2.03091	0.879	FAO Animal Feed Resources Information System	0.00031082
		rendered fat	0.0154675	2.03091	1	FAO Animal Feed Resources Information System	0
		lysine	0.000318676	2.03091	1	FAO Animal Feed Resources Information System	0
		methionine	0.000233178	2.03091	1	FAO Animal Feed Resources Information System	0
		monocalcium phosphate	0.011348	2.03091	1	FAO Animal Feed Resources Information System	0
		limstone	0.00963801	2.03091	1	FAO Animal Feed Resources Information System	0
		Vit-Min Premix	0.000854985	2.03091	1	FAO Animal Feed Resources Information System	0
		salt	0.00132134	2.03091	1	FAO Animal Feed Resources Information System	0
Kjos et al. (1999)	11	food waste (HH)	0.12578	2.01163	0.3635	study	0
		Pizza factory waste (Ma)	0.045778	2.01163	0.914	study	0
		blood	0.0864792	2.01163	0.938	FAO Animal Feed Resources Information System	0
		Ice cream factory waste (Ma)	0.0206296	2.01163	0.97	FAO Animal Feed Resources Information System	0
		Dairy waste (whey)	0.0949994	2.01163	0.97	FAO Animal Feed Resources Information System	0.00013
		Bakery waste (Ma)	0.119645	2.01163	0.914	FAO Animal Feed Resources Information System	0
		Potato by-products	0.0528665	2.01163	0.178	FAO Animal Feed Resources Information System	2.29187e-05
		Dried egg meal (Ma)	0.00190069	2.01163	0.993	FAO Animal Feed Resources Information System	0
		Soybean meal	0.00494648	2.01163	0.879	FAO Animal Feed Resources Information System	0.00031082
		monocalcium phosphate	0	2.01163	1	FAO Animal Feed Resources Information System	0
		Vit-Min Premix	0	2.01163	1	FAO Animal Feed Resources Information System	0
		water	0	2.01163	0	FAO Animal Feed Resources Information System	0
		barley	0.329426	2.01163	0.871	FAO Animal Feed Resources Information System	0.000154307
		Soybean meal	0.0877186	2.01163	0.879	FAO Animal Feed Resources Information System	0.00031082
		rendered fat	0.00999956	2.01163	1	FAO Animal Feed Resources Information System	0
		lysine	0	2.01163	1	FAO Animal Feed Resources Information System	0
		methionine	0.000202011	2.01163	1	FAO Animal Feed Resources Information System	0
		monocalcium phosphate	0.00944403	2.01163	1	FAO Animal Feed Resources Information System	0
		limstone	0.00661587	2.01163	1	FAO Animal Feed Resources Information System	0
		Vit-Min Premix	0.000606034	2.01163	1	FAO Animal Feed Resources Information System	0
		salt	0.000151509	2.01163	1	FAO Animal Feed Resources Information System	0
			0.997188
Kjos et al. (1999)	12	food waste (HH)	0.166405	1.90255	0.3635	study	0
		Pizza factory waste (Ma)	0.0605637	1.90255	0.914	study	0
		blood	0.114411	1.90255	0.938	FAO Animal Feed Resources Information System	0
		Ice cream factory waste (Ma)	0.0272927	1.90255	0.97	FAO Animal Feed Resources Information System	0
		Dairy waste (whey)	0.125683	1.90255	0.97	FAO Animal Feed Resources Information System	0.00013
		Bakery waste (Ma)	0.158289	1.90255	0.914	FAO Animal Feed Resources Information System	0
		Potato by-products	0.0699417	1.90255	0.178	FAO Animal Feed Resources Information System	2.29187e-05
		Dried egg meal (Ma)	0.00251459	1.90255	0.993	FAO Animal Feed Resources Information System	0
		Soybean meal	0.0102639	1.90255	0.879	FAO Animal Feed Resources Information System	0.00031082
		monocalcium phosphate	0	1.90255	1	FAO Animal Feed Resources Information System	0
		Vit-Min Premix	0	1.90255	1	FAO Animal Feed Resources Information System	0
		water	0	1.90255	0	FAO Animal Feed Resources Information System	0
		barley	0.194071	1.90255	0.871	FAO Animal Feed Resources Information System	0.000154307
		Soybean meal	0.051664	1.90255	0.879	FAO Animal Feed Resources Information System	0.00031082
		rendered fat	0.00585956	1.90255	1	FAO Animal Feed Resources Information System	0
		lysine	0	1.90255	1	FAO Animal Feed Resources Information System	0
		methionine	0.000150245	1.90255	1	FAO Animal Feed Resources Information System	0
		monocalcium phosphate	0.0080231	1.90255	1	FAO Animal Feed Resources Information System	0
		limstone	0.00429701	1.90255	1	FAO Animal Feed Resources Information System	0
		Vit-Min Premix	0.000570932	1.90255	1	FAO Animal Feed Resources Information System	0
		salt	0	1.90255	1	FAO Animal Feed Resources Information System	0
Kjos et al. (1999)	13	food waste (HH)	0.198649	1.87872	0.3635	study	0
		Pizza factory waste (Ma)	0.0722988	1.87872	0.914	study	0
		blood	0.13658	1.87872	0.938	FAO Animal Feed Resources Information System	0
		Ice cream factory waste (Ma)	0.0325811	1.87872	0.97	FAO Animal Feed Resources Information System	0
		Dairy waste (whey)	0.150036	1.87872	0.97	FAO Animal Feed Resources Information System	0.00013
		Bakery waste (Ma)	0.188959	1.87872	0.914	FAO Animal Feed Resources Information System	0
		Potato by-products	0.083494	1.87872	0.178	FAO Animal Feed Resources Information System	2.29187e-05
		Dried egg meal (Ma)	0.00300183	1.87872	0.993	FAO Animal Feed Resources Information System	0
		Soybean meal	0.0122527	1.87872	0.879	FAO Animal Feed Resources Information System	0.00031082
		monocalcium phosphate	0	1.87872	1	FAO Animal Feed Resources Information System	0
		Vit-Min Premix	0	1.87872	1	FAO Animal Feed Resources Information System	0
		water	0	1.87872	0	FAO Animal Feed Resources Information System	0
		barley	0.0865314	1.87872	0.871	FAO Animal Feed Resources Information System	0.000154307
		Soybean meal	0.0230458	1.87872	0.879	FAO Animal Feed Resources Information System	0.00031082
		rendered fat	0.00262458	1.87872	1	FAO Animal Feed Resources Information System	0
		lysine	0	1.87872	1	FAO Animal Feed Resources Information System	0
		methionine	0.000124322	1.87872	1	FAO Animal Feed Resources Information System	0
		monocalcium phosphate	0.00687916	1.87872	1	FAO Animal Feed Resources Information System	0
		limstone	0.00245882	1.87872	1	FAO Animal Feed Resources Information System	0
		Vit-Min Premix	0.000483475	1.87872	1	FAO Animal Feed Resources Information System	0
		salt	0	1.87872	1	FAO Animal Feed Resources Information System	0
Kjos et al. (1999)	14	food waste (HH)	0.225016	1.73767	0.3635	study	0
		Pizza factory waste (Ma)	0.0817523	1.73767	0.914	study	0
		blood	0.154503	1.73767	0.938	FAO Animal Feed Resources Information System	0
		Ice cream factory waste (Ma)	0.036971	1.73767	0.97	FAO Animal Feed Resources Information System	0
		Dairy waste (whey)	0.169807	1.73767	0.97	FAO Animal Feed Resources Information System	0.00013
		Bakery waste (Ma)	0.213921	1.73767	0.914	FAO Animal Feed Resources Information System	0
		Potato by-products	0.094504	1.73767	0.178	FAO Animal Feed Resources Information System	2.29187e-05
		Dried egg meal (Ma)	0.00342341	1.73767	0.993	FAO Animal Feed Resources Information System	0
		Soybean meal	0.0139735	1.73767	0.879	FAO Animal Feed Resources Information System	0.00031082
		monocalcium phosphate	0.00229836	1.73767	1	FAO Animal Feed Resources Information System	0
		Vit-Min Premix	0.0038306	1.73767	1	FAO Animal Feed Resources Information System	0
Myer et al. (1999)	15	Maize	0.822097	2.85183	0.865	FAO Animal Feed Resources Information System	0.000108015
		Soybean meal	0.145177	2.85183	0.879	FAO Animal Feed Resources Information System	0.00031082
		dicalcium phophate	0.0137795	2.85183	1	FAO Animal Feed Resources Information System	0
		calcium carbonate	0.0114829	2.85183	1	FAO Animal Feed Resources Information System	0
		salt	0.00344487	2.85183	1	FAO Animal Feed Resources Information System	0
		Vit-Min Premix	0.00229658	2.85183	1	FAO Animal Feed Resources Information System	0
		antibiotic	0.00172243	2.85183	1	FAO Animal Feed Resources Information System	0
		lysine	0	2.85183	1	FAO Animal Feed Resources Information System	0
		soy hull	0	2.85183	0.91	FAO Animal Feed Resources Information System	0
		Maize	0	2.85183	0.865	FAO Animal Feed Resources Information System	0.000108015
Myer et al. (1999)	16	Maize	0.475579	2.81605	0.865	FAO Animal Feed Resources Information System	0.000108015
		Soybean meal	0.0862299	2.81605	0.879	FAO Animal Feed Resources Information System	0.00031082
		dicalcium phophate	0.0134863	2.81605	1	FAO Animal Feed Resources Information System	0
		calcium carbonate	0.00786698	2.81605	1	FAO Animal Feed Resources Information System	0
		salt	0	2.81605	1	FAO Animal Feed Resources Information System	0
		Vit-Min Premix	0.00224771	2.81605	1	FAO Animal Feed Resources Information System	0
		antibiotic	0.00168578	2.81605	1	FAO Animal Feed Resources Information System	0
		lysine	0.00112385	2.81605	1	FAO Animal Feed Resources Information System	0
		soy hull	0.110357	2.81605	0.879	FAO Animal Feed Resources Information System	0.00031082
		Maize	0.054355	2.81605	0.865	FAO Animal Feed Resources Information System	0.000108015
		Food waste (Ca&FS)	0.247068	2.81605	0.325	study	0
Myer et al. (1999)	17	Maize	0.12481	2.69777	0.865	FAO Animal Feed Resources Information System	0.000108015
		Soybean meal	0.04571	2.69777	0.879	FAO Animal Feed Resources Information System	0.00031082
		dicalcium phophate	0.013196	2.69777	1	FAO Animal Feed Resources Information System	0
		calcium carbonate	0.00549834	2.69777	1	FAO Animal Feed Resources Information System	0
		salt	0	2.69777	1	FAO Animal Feed Resources Information System	0
		Vit-Min Premix	0.00219934	2.69777	1	FAO Animal Feed Resources Information System	0
		antibiotic	0.0016495	2.69777	1	FAO Animal Feed Resources Information System	0
		lysine	0.00109967	2.69777	1	FAO Animal Feed Resources Information System	0
		soy hull	0.215964	2.69777	0.879	FAO Animal Feed Resources Information System	0.00031082
		Maize	0.106371	2.69777	0.865	FAO Animal Feed Resources Information System	0.000108015
		Food waste (Ca&FS)	0.483502	2.69777	0.325	study	0
Myer et al. (1999)	18	Maize	0.818871	2.428	0.865	FAO Animal Feed Resources Information System	0.000108015
		Soybean meal	0.148404	2.428	0.879	FAO Animal Feed Resources Information System	0.00031082
		dicalcium phophate	0.0137788	2.428	1	FAO Animal Feed Resources Information System	0
		calcium carbonate	0.0114823	2.428	1	FAO Animal Feed Resources Information System	0
		salt	0.00344469	2.428	1	FAO Animal Feed Resources Information System	0
		Vit-Min Premix	0.00229646	2.428	1	FAO Animal Feed Resources Information System	0
		antibiotic	0.00172234	2.428	1	FAO Animal Feed Resources Information System	0
		lysine	0	2.428	1	FAO Animal Feed Resources Information System	0
		soy hull	0	2.428	0.879	FAO Animal Feed Resources Information System	0.00031082
		Waste flour (Ca&FS)	0	2.428	0.877	FAO Animal Feed Resources Information System	0.000108015
		Food waste (Ca&FS)	0	2.428	0.325	study	0
Myer et al. (1999)	19	Maize	0.473929	2.62212	0.865	FAO Animal Feed Resources Information System	0.000108015
		Soybean meal	0.0923727	2.62212	0.879	FAO Animal Feed Resources Information System	0.00031082
		dicalcium phophate	0.013592	2.62212	1	FAO Animal Feed Resources Information System	0
		calcium carbonate	0	2.62212	1	FAO Animal Feed Resources Information System	0
		salt	0	2.62212	1	FAO Animal Feed Resources Information System	0
		Vit-Min Premix	0.00226534	2.62212	1	FAO Animal Feed Resources Information System	0
		antibiotic	0.001699	2.62212	1	FAO Animal Feed Resources Information System	0
		lysine	0.00113267	2.62212	1	FAO Animal Feed Resources Information System	0
		soy hull	0.0913021	2.62212	0.879	FAO Animal Feed Resources Information System	0.00031082
		Waste flour (Ca&FS)	0.0747017	2.62212	0.877	FAO Animal Feed Resources Information System	0
		Food waste (Ca&FS)	0.249006	2.62212	0.325	study	0
Chae 00	20	Maize	0.659165	2.59443	0.865	FAO Animal Feed Resources Information System	0.000108015
		Soybean meal	0.189106	2.59443	0.879	FAO Animal Feed Resources Information System	0.00031082
		fish meal	0.0305722	2.59443	0.9	FAO Animal Feed Resources Information System	0
		wheat bran	0.0566152	2.59443	1	FAO Animal Feed Resources Information System	0.000140659
		canola meal	0.0339691	2.59443	1	FAO Animal Feed Resources Information System	0.000290145
		Maize oil	0.00679382	2.59443	1	FAO Animal Feed Resources Information System	0.000108015
		molasses	0	2.59443	0.757	FAO Animal Feed Resources Information System	1.11766e-05
		limestone	0.011323	2.59443	1	FAO Animal Feed Resources Information System	0
		TCP	0.00905843	2.59443	1	FAO Animal Feed Resources Information System	0
		Lysine	0	2.59443	1	FAO Animal Feed Resources Information System	0
		Vit-Min Premix	0.0011323	2.59443	1	FAO Animal Feed Resources Information System	0
		methionine	0	2.59443	1	FAO Animal Feed Resources Information System	0
		salt	0.00226461	2.59443	1	FAO Animal Feed Resources Information System	0
Chae et al. (2000)	21	Maize	0.521873	2.69528	0.865	FAO Animal Feed Resources Information System	0.000108015
		Soybean meal	0.142474	2.69528	0.879	FAO Animal Feed Resources Information System	0.00031082
		fish meal	0.0182347	2.69528	0.9	FAO Animal Feed Resources Information System	0
		wheat bran	0.0574055	2.69528	1	FAO Animal Feed Resources Information System	0.000140659
		canola meal	0.033768	2.69528	1	FAO Animal Feed Resources Information System	0.000290145
		Maize oil	0.011256	2.69528	1	FAO Animal Feed Resources Information System	0.000108015
		molasses	0	2.69528	0.757	FAO Animal Feed Resources Information System	1.11766e-05
		limestone	0	2.69528	1	FAO Animal Feed Resources Information System	0
		TCP	0.011256	2.69528	1	FAO Animal Feed Resources Information System	0
		Lysine	0	2.69528	1	FAO Animal Feed Resources Information System	0
		Vit-Min Premix	0.0011256	2.69528	1	FAO Animal Feed Resources Information System	0
		methionine	0	2.69528	1	FAO Animal Feed Resources Information System	0
		salt	0	2.69528	1	FAO Animal Feed Resources Information System	0
		food waste	0.202608	2.69528	0.9	study	0
		Chae00, trial 1 - 40% DFW
Chae et al. (2000)	22	Maize	0.397784	3.6861	0.865	FAO Animal Feed Resources Information System	0.000108015
		Soybean meal	0.0550765	3.6861	0.879	FAO Animal Feed Resources Information System	0.00031082
		fish meal	0.0302102	3.6861	0.9	FAO Animal Feed Resources Information System	0
		wheat bran	0.0570636	3.6861	1	FAO Animal Feed Resources Information System	0.000140659
		canola meal	0.0335668	3.6861	1	FAO Animal Feed Resources Information System	0.000290145
		Maize oil	0.0111889	3.6861	1	FAO Animal Feed Resources Information System	0.000108015
		molasses	0	3.6861	0.757	FAO Animal Feed Resources Information System	1.11766e-05
		limestone	0	3.6861	1	FAO Animal Feed Resources Information System	0
		TCP	0.0111889	3.6861	1	FAO Animal Feed Resources Information System	0
		Lysine	0	3.6861	1	FAO Animal Feed Resources Information System	0
		Vit-Min Premix	0.00111889	3.6861	1	FAO Animal Feed Resources Information System	0
		methionine	0	3.6861	1	FAO Animal Feed Resources Information System	0
		salt	0	3.6861	1	FAO Animal Feed Resources Information System	0
		Food waste (FS & HH)	0.402802	3.6861	0.9	study	0
Chae et al. (2000)	23	Maize	0.639891	3.53103	0.865	FAO Animal Feed Resources Information System	0.000108015
		Soybean meal	0.183224	3.53103	0.879	FAO Animal Feed Resources Information System	0.00031082
		fish meal	0.0203915	3.53103	0.9	FAO Animal Feed Resources Information System	0
		wheat bran	0.056643	3.53103	1	FAO Animal Feed Resources Information System	0.000140659
		canola meal	0.0339858	3.53103	1	FAO Animal Feed Resources Information System	0.000290145
		Maize oil	0.0226572	3.53103	1	FAO Animal Feed Resources Information System	0.000108015
		molasses	0.0171515	3.53103	0.757	FAO Animal Feed Resources Information System	1.11766e-05
		limestone	0.0192586	3.53103	1	FAO Animal Feed Resources Information System	0
		TCP	0.00113286	3.53103	1	FAO Animal Feed Resources Information System	0
		Lysine	0.00113286	3.53103	1	FAO Animal Feed Resources Information System	0
		Vit-Min Premix	0.00113286	3.53103	1	FAO Animal Feed Resources Information System	0
		methionine	0.00113286	3.53103	1	FAO Animal Feed Resources Information System	0
		salt	0.00226572	3.53103	1	FAO Animal Feed Resources Information System	0
		Food waste (FS & HH)	0	3.53103	0.9	study	0
Chae et al. (2000)	24	Maize	0.559233	3.32304	0.865	FAO Animal Feed Resources Information System	0.000108015
		Soybean meal	0.099281	3.32304	0.879	FAO Animal Feed Resources Information System	0.00031082
		fish meal	0.00406612	3.32304	0.9	FAO Animal Feed Resources Information System	0
		wheat bran	0.0564738	3.32304	1	FAO Animal Feed Resources Information System	0.000140659
		canola meal	0.0338843	3.32304	1	FAO Animal Feed Resources Information System	0.000290145
		Maize oil	0.0112948	3.32304	1	FAO Animal Feed Resources Information System	0.000108015
		molasses	0.0171003	3.32304	0.757	FAO Animal Feed Resources Information System	1.11766e-05
		limestone	0.00564738	3.32304	1	FAO Animal Feed Resources Information System	0
		TCP	0.00564738	3.32304	1	FAO Animal Feed Resources Information System	0
		Lysine	0.00112948	3.32304	1	FAO Animal Feed Resources Information System	0
		Vit-Min Premix	0.00112948	3.32304	1	FAO Animal Feed Resources Information System	0
		methionine	0.00180716	3.32304	1	FAO Animal Feed Resources Information System	0
		salt	0	3.32304	1	FAO Animal Feed Resources Information System	0
		Food waste (FS & HH)	0.203306	3.32304	0.9	study	0
Chae et al. (2000)	25	Maize	0.356058	4.18012	0.865	FAO Animal Feed Resources Information System	0.000108015
		Soybean meal	0.0785927	4.18012	0.879	FAO Animal Feed Resources Information System	0.00031082
		fish meal	0.0100588	4.18012	0.9	FAO Animal Feed Resources Information System	0
		wheat bran	0.0558822	4.18012	1	FAO Animal Feed Resources Information System	0.000140659
		canola meal	0.0335293	4.18012	1	FAO Animal Feed Resources Information System	0.000290145
		Maize oil	0.0223529	4.18012	1	FAO Animal Feed Resources Information System	0.000108015
		molasses	0.0169211	4.18012	0.757	FAO Animal Feed Resources Information System	1.11766e-05
		limestone	0.0212352	4.18012	1	FAO Animal Feed Resources Information System	0
		TCP	0.00111764	4.18012	1	FAO Animal Feed Resources Information System	0
		Lysine	0	4.18012	1	FAO Animal Feed Resources Information System	0
		Vit-Min Premix	0.00111764	4.18012	1	FAO Animal Feed Resources Information System	0
		methionine	0.000782351	4.18012	1	FAO Animal Feed Resources Information System	0
		salt	0	4.18012	1	FAO Animal Feed Resources Information System	0
		Food waste (FS & HH)	0.402352	4.18012	0.9	study	0
Kwak & Kwang (2006)	26	control
		Maize	0.622	3.14103	0.865	FAO Animal Feed Resources Information System	0.000108015
		Soybean meal	0.245	3.14103	0.879	FAO Animal Feed Resources Information System	0.00031082
		fish meal	0.005	3.14103	0.9	FAO Animal Feed Resources Information System	0
		rapeseed meal	0.025	3.14103	0.5915	FAO Animal Feed Resources Information System	0.000290145
		molasses	0.03	3.14103	0.757	FAO Animal Feed Resources Information System	1.11766e-05
		grease	0.042	3.14103	1	FAO Animal Feed Resources Information System	0
		tricalcium phosphate	0.018	3.14103	1	FAO Animal Feed Resources Information System	0
		limestone	0.004	3.14103	1	FAO Animal Feed Resources Information System	0
		salt	0.003	3.14103	1	FAO Animal Feed Resources Information System	0
		Vit-Min Premix	0.003	3.14103	1	FAO Animal Feed Resources Information System	0
		probiotics	0.002	3.14103	0.1	J. D. Denin-\DJur\djević, O. D. Maćej, S. T. Jovanović, The influence of dry matter, applied heat treatment and storage period on the viscosity of stirred yogurt, J. Agric. Sci. 47, 189–204 (2002).	0
		antibiotics	0.001	3.14103	1	FAO Animal Feed Resources Information System	0
		poultry litter	0	3.14103	0.841	FAO Animal Feed Resources Information System	0
		Bakery waste (Ca&FS)	0	3.14103	0.89	FAO Animal Feed Resources Information System	0
		food waste (Ca&FS)	0	3.14103	0.191	study	0
			1
		Kwak 25% FW diet
Kwak & Kwang (2006)	27	Maize	0.467	3.3333	0.865	FAO Animal Feed Resources Information System	0.000108015
		Soybean meal	0.184	3.3333	0.879	FAO Animal Feed Resources Information System	0.00031082
		fish meal	0.004	3.3333	0.9	FAO Animal Feed Resources Information System	0
		rapeseed meal	0.019	3.3333	0.5915	FAO Animal Feed Resources Information System	0.000290145
		molasses	0.023	3.3333	0.757	FAO Animal Feed Resources Information System	1.11766e-05
		grease	0.032	3.3333	1	FAO Animal Feed Resources Information System	0
		tricalcium phosphate	0.013	3.3333	1	FAO Animal Feed Resources Information System	0
		limestone	0.003	3.3333	1	FAO Animal Feed Resources Information System	0
		salt	0.002	3.3333	1	FAO Animal Feed Resources Information System	0
		Vit-Min Premix	0.0022	3.3333	1	FAO Animal Feed Resources Information System	0
		probiotics	0.0015	3.3333	0.1	J. D. Denin-\DJur\djević, O. D. Maćej, S. T. Jovanović, The influence of dry matter, applied heat treatment and storage period on the viscosity of stirred yogurt, J. Agric. Sci. 47, 189–204 (2002).	0
		antibiotics	0.001	3.3333	1	FAO Animal Feed Resources Information System	0
		poultry litter	0.06325	3.3333	0.841	FAO Animal Feed Resources Information System	0
		Bakery waste (Ca&FS)	0.08225	3.3333	0.89	FAO Animal Feed Resources Information System	0
		food waste (Ca&FS)	0.1045	3.3333	0.191	study	0
		Kwak 50% FW diet
Kwak & Kwang (2006)	28	Maize	0.311	3.48052	0.865	FAO Animal Feed Resources Information System	0.000108015
		Soybean meal	0.123	3.48052	0.879	FAO Animal Feed Resources Information System	0.00031082
		fish meal	0.003	3.48052	0.9	FAO Animal Feed Resources Information System	0
		rapeseed meal	0.013	3.48052	0.5915	FAO Animal Feed Resources Information System	0.000290145
		molasses	0.015	3.48052	0.757	FAO Animal Feed Resources Information System	1.11766e-05
		grease	0.021	3.48052	1	FAO Animal Feed Resources Information System	0
		tricalcium phosphate	0.009	3.48052	1	FAO Animal Feed Resources Information System	0
		limestone	0.002	3.48052	1	FAO Animal Feed Resources Information System	0
		salt	0.001	3.48052	1	FAO Animal Feed Resources Information System	0
		Vit-Min Premix	0.016	3.48052	1	FAO Animal Feed Resources Information System	0
		probiotics	0.001	3.48052	0.1	J. D. Denin-\DJur\djević, O. D. Maćej, S. T. Jovanović, The influence of dry matter, applied heat treatment and storage period on the viscosity of stirred yogurt, J. Agric. Sci. 47, 189–204 (2002).	0
		antibiotics	0.001	3.48052	1	FAO Animal Feed Resources Information System	0
		poultry litter	0.1265	3.48052	0.841	FAO Animal Feed Resources Information System	0
		Bakery waste (Ca&FS)	0.1645	3.48052	0.89	FAO Animal Feed Resources Information System	0
		food waste (Ca&FS)	0.209	3.48052	0.191	study	0
Ohmori et al. (2007)	29	Maize	0.464371	4.06494	0.865	FAO Animal Feed Resources Information System	0.000108015
		milo	0.214488	4.06494	0.898	FAO Animal Feed Resources Information System	0.000256496
		Soybean meal	0.149964	4.06494	0.879	FAO Animal Feed Resources Information System	0.00031082
		barley	0.0990662	4.06494	0.871	FAO Animal Feed Resources Information System	0.000154307
		alfalfa meal	0.0235439	4.06494	0.9	FAO Animal Feed Resources Information System	5.40895e-05
		fish meal	0.0235439	4.06494	0.9	FAO Animal Feed Resources Information System	0
		tricalcium phosphate	0.0125112	4.06494	1	FAO Animal Feed Resources Information System	0
		calcium carbonate	0.00625562	4.06494	1	FAO Animal Feed Resources Information System	0
		salt	0.00398085	4.06494	1	FAO Animal Feed Resources Information System	0
		lysine	0.00113738	4.06494	1	FAO Animal Feed Resources Information System	0
		Vit-Min Premix	0.00113738	4.06494	1	FAO Animal Feed Resources Information System	0
Ohmori et al. (2007)	30	alfalfa meal	0.0861839	3.63158	0.9	FAO Animal Feed Resources Information System	5.40895e-05
		Soybean meal	0.0585551	3.63158	0.879	FAO Animal Feed Resources Information System	0.00031082
		Vit-Min Premix	0.00416347	3.63158	1	FAO Animal Feed Resources Information System	0
		Food waste (Re)	0.851097	3.63158	0.516212	study	0
Ohmori et al. (2007)	31	alfalfa meal	0.0827057	3.55	0.9	FAO Animal Feed Resources Information System	5.40895e-05
		Soybean meal	0.0561919	3.55	0.879	FAO Animal Feed Resources Information System	0.00031082
		Vit-Min Premix	0.00399545	3.55	1	FAO Animal Feed Resources Information System	0
		Food waste (Re)	0.816749	3.55	0.516212	study	0
		Supplementary calcium	0.040358	3.55	1	FAO Animal Feed Resources Information System	0
Takahashi et al. (2012)	32	Maize	0.346996	2.68685	0.865	FAO Animal Feed Resources Information System	0.000108015
		Milo	0.154386	2.68685	0.898	FAO Animal Feed Resources Information System	0.000256496
		barley	0.199659	2.68685	0.871	FAO Animal Feed Resources Information System	0.000154307
		rye	0.0992564	2.68685	0.866	FAO Animal Feed Resources Information System	0.000392083
		Soybean meal	0.141045	2.68685	0.879	FAO Animal Feed Resources Information System	0.00031082
		rapeseed meal	0.0101692	2.68685	0.5915	FAO Animal Feed Resources Information System	0.000290145
		safflour oil cake	0.00525509	2.68685	0.917	FAO Animal Feed Resources Information System	0.000676742
		wheat	0.00997149	2.68685	0.87	FAO Animal Feed Resources Information System	0.000140659
		rice bran	0.0103383	2.68685	0.902	FAO Animal Feed Resources Information System	0.000133838
		Vit-Min Premix	0.022923	2.68685	1	FAO Animal Feed Resources Information System	0
Takahashi et al. (2012)	33	Maize	0.261147	2.52638	0.865	FAO Animal Feed Resources Information System	0.000108015
		Milo	0.11619	2.52638	0.898	FAO Animal Feed Resources Information System	0.000256496
		barley	0.150262	2.52638	0.871	FAO Animal Feed Resources Information System	0.000154307
		rye	0.0746998	2.52638	0.866	FAO Animal Feed Resources Information System	0.000392083
		Soybean meal	0.10615	2.52638	0.879	FAO Animal Feed Resources Information System	0.00031082
		rapeseed meal	0.00765328	2.52638	0.5915	FAO Animal Feed Resources Information System	0.000290145
		safflour oil cake	0.00395495	2.52638	0.917	FAO Animal Feed Resources Information System	0.000676742
		wheat	0.00750448	2.52638	0.87	FAO Animal Feed Resources Information System	0.000140659
		rice bran	0.00778051	2.52638	0.902	FAO Animal Feed Resources Information System	0.000133838
		Vit-Min Premix	0.0172517	2.52638	1	FAO Animal Feed Resources Information System	0
		Bread wate (Ma)	0.191669	2.52638	0.89	FAO Animal Feed Resources Information System	0
		Cake waste (Ma)	0.010236	2.52638	0.89	FAO Animal Feed Resources Information System	0
		Waste dough (Ma)	0.038385	2.52638	0.89	FAO Animal Feed Resources Information System	0
		Waste rice (Ma)	0.00395351	2.52638	0.275	American Physiological Society (1922). Physiological reviews, Volume 2. Harvard University. pp. 123–124	0
		Vit-Min Premix	0.00316281	2.52638	1	FAO Animal Feed Resources Information System	0
Takahashi et al. (2012)	34	50% diet
		Maize	0.174702	2.862	0.865	FAO Animal Feed Resources Information System	0.000108015
		Milo	0.0777288	2.862	0.898	FAO Animal Feed Resources Information System	0.000256496
		barley	0.100522	2.862	0.871	FAO Animal Feed Resources Information System	0.000154307
		rye	0.0499727	2.862	0.866	FAO Animal Feed Resources Information System	0.000392083
		Soybean meal	0.071012	2.862	0.879	FAO Animal Feed Resources Information System	0.00031082
		rapeseed meal	0.00511989	2.862	0.5915	FAO Animal Feed Resources Information System	0.000290145
		safflour oil cake	0.00264578	2.862	0.917	FAO Animal Feed Resources Information System	0.000676742
		wheat	0.00502035	2.862	0.87	FAO Animal Feed Resources Information System	0.000140659
		rice bran	0.005205	2.862	0.902	FAO Animal Feed Resources Information System	0.000133838
		Vit-Min Premix	0.011541	2.862	1	FAO Animal Feed Resources Information System	0
		Bread wate (Ma)	0.384668	2.862	0.89	FAO Animal Feed Resources Information System	0
		Cake waste (Ma)	0.020543	2.862	0.89	FAO Animal Feed Resources Information System	0
		Waste dough (Ma)	0.0770364	2.862	0.89	FAO Animal Feed Resources Information System	0
		Waste rice (Ma)	0.00793446	2.862	0.275	American Physiological Society (1922). Physiological reviews, Volume 2. Harvard University. pp. 123–124	0
		Vit-Min Premix	0.00634757	2.862	1	FAO Animal Feed Resources Information System	0
Takahashi et al. (2012)	35	Maize	0.0876554	3.58565	0.865	FAO Animal Feed Resources Information System	0.000108015
		Milo	0.0389998	3.58565	0.898	FAO Animal Feed Resources Information System	0.000256496
		barley	0.0504362	3.58565	0.871	FAO Animal Feed Resources Information System	0.000154307
		rye	0.0250733	3.58565	0.866	FAO Animal Feed Resources Information System	0.000392083
		Soybean meal	0.0356296	3.58565	0.879	FAO Animal Feed Resources Information System	0.00031082
		rapeseed meal	0.00256886	3.58565	0.5915	FAO Animal Feed Resources Information System	0.000290145
		safflour oil cake	0.0013275	3.58565	0.917	FAO Animal Feed Resources Information System	0.000676742
		wheat	0.00251892	3.58565	0.87	FAO Animal Feed Resources Information System	0.000140659
		rice bran	0.00261157	3.58565	0.902	FAO Animal Feed Resources Information System	0.000133838
		Vit-Min Premix	0.00579061	3.58565	1	FAO Animal Feed Resources Information System	0
		Bread wate (Ma)	0.579012	3.58565	0.89	FAO Animal Feed Resources Information System	0
		Cake waste (Ma)	0.0309219	3.58565	0.89	FAO Animal Feed Resources Information System	0
		Waste dough (Ma)	0.115957	3.58565	0.89	FAO Animal Feed Resources Information System	0
		Waste rice (Ma)	0.0119431	3.58565	0.275	American Physiological Society (1922). Physiological reviews, Volume 2. Harvard University. pp. 123–124	0
		Vit-Min Premix	0.00955451	3.58565	1	FAO Animal Feed Resources Information System	0
Takahashi et al. (2012)	36	Food waste (Ma)	0.99	4.22247	0.85925	study	0
		Vit-Min Premix	0.01	4.22247	1	FAO Animal Feed Resources Information System	0
Nam et al. (2000)	37	Maize	0.729637	2.069	0.865	FAO Animal Feed Resources Information System	0.000108015
		soybean meal	0.221087	2.069	0.879	FAO Animal Feed Resources Information System	0.00031082
		animal fat	0.0194357	2.069	1	FAO Animal Feed Resources Information System	0
		lysine	0	2.069	1	FAO Animal Feed Resources Information System	0
		methionine	0.00114328	2.069	1	FAO Animal Feed Resources Information System	0
		limestone	0.00685968	2.069	1	FAO Animal Feed Resources Information System	0
		tricalcium phosphate	0.0137194	2.069	1	FAO Animal Feed Resources Information System	0
		NaCl	0.00354417	2.069	1	FAO Animal Feed Resources Information System	0
		Vit-Min premix	0.00342984	2.069	1	FAO Animal Feed Resources Information System	0
		antibiotics	0.00114328	2.069	1	FAO Animal Feed Resources Information System	0
Nam et al. (2000)	38	Maize	0.549085	2.16494	0.865	FAO Animal Feed Resources Information System	0.000108015
		soybean meal	0.115971	2.16494	0.879	FAO Animal Feed Resources Information System	0.00031082
		Food waste (Ca&FS)	0.298575	2.16494	0.8675	study	0
		animal fat	0.0298288	2.16494	1	FAO Animal Feed Resources Information System	0
		lysine	0.00137672	2.16494	1	FAO Animal Feed Resources Information System	0
		methionine	0.000573632	2.16494	1	FAO Animal Feed Resources Information System	0
		limestone	0	2.16494	1	FAO Animal Feed Resources Information System	0
		tricalcium phosphate	0	2.16494	1	FAO Animal Feed Resources Information System	0
		NaCl	0	2.16494	1	FAO Animal Feed Resources Information System	0
		Vit-Min premix	0.00344179	2.16494	1	FAO Animal Feed Resources Information System	0
		antibiotics	0.00114726	2.16494	1	FAO Animal Feed Resources Information System	0
Nam et al. (2000)	39	Maize	0.392187	2.46565	0.865	FAO Animal Feed Resources Information System	0.000108015
		soybean meal	0.0533124	2.46565	0.879	FAO Animal Feed Resources Information System	0.00031082
		Food waste (Ca&FS)	0.496367	2.46565	0.8675	study	0
		animal fat	0.0503519	2.46565	1	FAO Animal Feed Resources Information System	0
		lysine	0.00228872	2.46565	1	FAO Animal Feed Resources Information System	0
		methionine	0.000915489	2.46565	1	FAO Animal Feed Resources Information System	0
		limestone	0	2.46565	1	FAO Animal Feed Resources Information System	0
		tricalcium phosphate	0	2.46565	1	FAO Animal Feed Resources Information System	0
		NaCl	0	2.46565	1	FAO Animal Feed Resources Information System	0
		Vit-Min premix	0.00343308	2.46565	1	FAO Animal Feed Resources Information System	0
		antibiotics	0.00114436	2.46565	1	FAO Animal Feed Resources Information System	0
Nam et al. (2000)	40	Maize	0.808963	2.74321	0.865	FAO Animal Feed Resources Information System	0.000108015
		soybean meal	0.165643	2.74321	0.879	FAO Animal Feed Resources Information System	0.00031082
		animal fat	0.00114906	2.74321	1	FAO Animal Feed Resources Information System	0
		lysine	0	2.74321	1	FAO Animal Feed Resources Information System	0
		methionine	0	2.74321	1	FAO Animal Feed Resources Information System	0
		limestone	0.00919245	2.74321	1	FAO Animal Feed Resources Information System	0
		tricalcium phosphate	0.00689434	2.74321	1	FAO Animal Feed Resources Information System	0
		NaCl	0.00356207	2.74321	1	FAO Animal Feed Resources Information System	0
		Vit-Min premix	0.00344717	2.74321	1	FAO Animal Feed Resources Information System	0
		antibiotics	0.00114906	2.74321	1	FAO Animal Feed Resources Information System	0
Nam et al. (2000)	41	Maize	0.615982	2.8316	0.865	FAO Animal Feed Resources Information System	0.000108015
		soybean meal	0.0596433	2.8316	0.879	FAO Animal Feed Resources Information System	0.00031082
		Food waste (Ca&FS)	0.299303	2.8316	0.8675	study	0
		animal fat	0.018401	2.8316	1	FAO Animal Feed Resources Information System	0
		lysine	0.00161009	2.8316	1	FAO Animal Feed Resources Information System	0
		methionine	0.000460024	2.8316	1	FAO Animal Feed Resources Information System	0
		limestone	0	2.8316	1	FAO Animal Feed Resources Information System	0
		tricalcium phosphate	0	2.8316	1	FAO Animal Feed Resources Information System	0
		NaCl	0	2.8316	1	FAO Animal Feed Resources Information System	0
		Vit-Min premix	0.00345018	2.8316	1	FAO Animal Feed Resources Information System	0
		antibiotics	0.00115006	2.8316	1	FAO Animal Feed Resources Information System	0
Nam et al. (2000)	42	Maize	0.46	2.97305	0.865	FAO Animal Feed Resources Information System	0.000108015
		soybean meal	0	2.97305	0.879	FAO Animal Feed Resources Information System	0.00031082
		Food waste (Ca&FS)	0.497874	2.97305	0.8675	study	0
		animal fat	0.0344351	2.97305	1	FAO Animal Feed Resources Information System	0
		lysine	0.00229567	2.97305	1	FAO Animal Feed Resources Information System	0
		methionine	0.000803485	2.97305	1	FAO Animal Feed Resources Information System	0
		limestone	0	2.97305	1	FAO Animal Feed Resources Information System	0
		tricalcium phosphate	0	2.97305	1	FAO Animal Feed Resources Information System	0
		NaCl	0	2.97305	1	FAO Animal Feed Resources Information System	0
		Vit-Min premix	0.00344351	2.97305	1	FAO Animal Feed Resources Information System	0
		antibiotics	0.00114784	2.97305	1	FAO Animal Feed Resources Information System	0
Mitsumoto et al. (2006)	43	Maize	0.415172	2.39	0.865	FAO Animal Feed Resources Information System	0.000108015
		milo	0.0410486	2.39	0.898	FAO Animal Feed Resources Information System	0.000256496
		barley	0.258794	2.39	0.871	FAO Animal Feed Resources Information System	0.000154307
		alfalfa meal	0.010285	2.39	0.9	FAO Animal Feed Resources Information System	5.40895e-05
		Soybean meal	0.220991	2.39	0.879	FAO Animal Feed Resources Information System	0.00031082
		fishmeal	0.04114	2.39	1	FAO Animal Feed Resources Information System	0
		Vit-min premix	0.0114278	2.39	1	FAO Animal Feed Resources Information System	0
		amino acids	0.00114278	2.39	1	FAO Animal Feed Resources Information System	0
Mitsumoto et al. (2006)	44	Food waste (Ma)	0.96732	2.83	0.30515	study	0
		Vit-Min premix	0.0326802	2.83	1	FAO Animal Feed Resources Information System	0
Westendorf et al. (1998)	45	Maize	0.769764	2.375	0.865	FAO Animal Feed Resources Information System	0.000108015
		Soybean meal	0.19354	2.375	0.879	FAO Animal Feed Resources Information System	0.00031082
		Di calcium phosphate	0.0192659	2.375	1	FAO Animal Feed Resources Information System	0
		Limestone	0.0111238	2.375	1	FAO Animal Feed Resources Information System	0
		Salt	0.00286695	2.375	1	FAO Animal Feed Resources Information System	0
		Vit-Min Premix	0.00344034	2.375	1	FAO Animal Feed Resources Information System	0
		Food waste (Ca&FS)	0	2.375	0.22	study	0
			1
		Grower diet b
Westendorf et al. (1998)	46	Maize	0.421236	2.5614	0.865	FAO Animal Feed Resources Information System	0.000108015
		Soybean meal	0	2.5614	0.879	FAO Animal Feed Resources Information System	0.00031082
		Di calcium phosphate	0.0177083	2.5614	1	FAO Animal Feed Resources Information System	0
		Limestone	0.0104166	2.5614	1	FAO Animal Feed Resources Information System	0
		Salt	0.00260416	2.5614	1	FAO Animal Feed Resources Information System	0
		Vit-Min Premix	0.00312499	2.5614	1	FAO Animal Feed Resources Information System	0
		Food waste (Ca&FS)	0.54491	2.5614	0.22	study	0
Westendorf et al. (1998)	47	Maize	0.439468	2.15094	0.865	FAO Animal Feed Resources Information System	0.000108015
		Soybean meal	0	2.15094	0.879	FAO Animal Feed Resources Information System	0.00031082
		Di calcium phosphate	0.0397101	2.15094	1	FAO Animal Feed Resources Information System	0
		Limestone	0.0233589	2.15094	1	FAO Animal Feed Resources Information System	0
		Salt	0.00583972	2.15094	1	FAO Animal Feed Resources Information System	0
		Vit-Min Premix	0.00700767	2.15094	1	FAO Animal Feed Resources Information System	0
		Food waste (Ca&FS)	0.484615	2.15094	0.22	study	0
Westendorf et al. (1998)	48	Food waste (Ca&FS)	1	2.05128	0.22	study	0
Chae et al. (2003)	49	Maize	0.647044	2.52288	0.865	FAO Animal Feed Resources Information System	0.000108015
		Soybean meal	0.23669	2.52288	0.879	FAO Animal Feed Resources Information System	0.00031082
		Wheat bran	0.0496327	2.52288	0.87	FAO Animal Feed Resources Information System	0.000140659
		animal fat	0.0296655	2.52288	1	FAO Animal Feed Resources Information System	0
		limestone	0.0142623	2.52288	1	FAO Animal Feed Resources Information System	0
		DCP	0.0136918	2.52288	1	FAO Animal Feed Resources Information System	0
		salt	0.00342295	2.52288	1	FAO Animal Feed Resources Information System	0
		Vit-min premix	0.00342295	2.52288	1	FAO Animal Feed Resources Information System	0
		lysine	0.00114098	2.52288	1	FAO Animal Feed Resources Information System	0
		STS	0.000570491	2.52288	1	FAO Animal Feed Resources Information System	0
		choline chloride	0.000456393	2.52288	1	FAO Animal Feed Resources Information System	0
Chae et al. (2003)	50	Maize	0.535561	2.69139	0.865	FAO Animal Feed Resources Information System	0.000108015
		Soybean meal	0.162441	2.69139	0.879	FAO Animal Feed Resources Information System	0.00031082
		Wheat bran	0.0499311	2.69139	0.87	FAO Animal Feed Resources Information System	0.000140659
		animal fat	0.0390266	2.69139	1	FAO Animal Feed Resources Information System	0
		limestone	0	2.69139	1	FAO Animal Feed Resources Information System	0
		DCP	0.0103306	2.69139	1	FAO Animal Feed Resources Information System	0
		salt	0	2.69139	1	FAO Animal Feed Resources Information System	0
		Vit-min premix	0.00344353	2.69139	1	FAO Animal Feed Resources Information System	0
		lysine	0.00309917	2.69139	1	FAO Animal Feed Resources Information System	0
		STS	0.000573921	2.69139	1	FAO Animal Feed Resources Information System	0
		choline chloride	0.000459137	2.69139	1	FAO Animal Feed Resources Information System	0
		Food waste (Ca&FS & HH)	0.195133	2.69139	0.85	study	0
Takahashi et al. (2013a);Effects of ether extract and lysinecrude protein ratio in eco-feed mainly composed of breadcrumb on growth performance, carcass characteristics and meat quality of growing-finishing pig	51	Maize	0.346996	2.616	0.865	FAO Animal Feed Resources Information System	0.000108015
		Milo	0.154386	2.616	0.898	FAO Animal Feed Resources Information System	0.000256496
		barley	0.199659	2.616	0.871	FAO Animal Feed Resources Information System	0.000154307
		rye	0.0992564	2.616	0.866	FAO Animal Feed Resources Information System	0.000392083
		Soybean meal	0.141045	2.616	0.879	FAO Animal Feed Resources Information System	0.00031082
		rapeseed meal	0.0101692	2.616	0.5915	FAO Animal Feed Resources Information System	0.000290145
		safflour oil cake	0.00525509	2.616	0.917	FAO Animal Feed Resources Information System	0.000676742
		wheat	0.00997149	2.616	0.87	FAO Animal Feed Resources Information System	0.000140659
		rice bran	0.0103383	2.616	0.902	FAO Animal Feed Resources Information System	0.000133838
		Vit-Min Premix	0.022923	2.616	1	FAO Animal Feed Resources Information System	0
Takahashi et al. (2013a);Effects of ether extract and lysinecrude protein ratio in eco-feed mainly composed of breadcrumb on growth performance, carcass characteristics and meat quality of growing-finishing pig	52	Maize	0.157434	2.4138	0.865	FAO Animal Feed Resources Information System	0.000108015
		Milo	0.0700459	2.4138	0.898	FAO Animal Feed Resources Information System	0.000256496
		barley	0.0905864	2.4138	0.871	FAO Animal Feed Resources Information System	0.000154307
		rye	0.0450332	2.4138	0.866	FAO Animal Feed Resources Information System	0.000392083
		Soybean meal	0.0639929	2.4138	0.879	FAO Animal Feed Resources Information System	0.00031082
		rapeseed meal	0.00461382	2.4138	0.5915	FAO Animal Feed Resources Information System	0.000290145
		safflour oil cake	0.00238426	2.4138	0.917	FAO Animal Feed Resources Information System	0.000676742
		wheat	0.00452412	2.4138	0.87	FAO Animal Feed Resources Information System	0.000140659
		rice bran	0.00469053	2.4138	0.902	FAO Animal Feed Resources Information System	0.000133838
		Vit-Min Premix	0.0104003	2.4138	1	FAO Animal Feed Resources Information System	0
		Food waste (Ma)	0.468013	2.4138	0.9	study	0
		Rumifat	0.0782817	2.4138	1	FAO Animal Feed Resources Information System	5.93363e-05
Takahashi et al. (2013a); Effects of ether extract and lysinecrude protein ratio in eco-feed mainly composed of breadcrumb on growth performance, carcass characteristics and meat quality of growing-finishing pig	53	Maize	0.157434	2.8608	0.865	FAO Animal Feed Resources Information System	0.000108015
		Milo	0.0700459	2.8608	0.898	FAO Animal Feed Resources Information System	0.000256496
		barley	0.0905864	2.8608	0.871	FAO Animal Feed Resources Information System	0.000154307
		rye	0.0450332	2.8608	0.866	FAO Animal Feed Resources Information System	0.000392083
		Soybean meal	0.0639929	2.8608	0.879	FAO Animal Feed Resources Information System	0.00031082
		rapeseed meal	0.00461382	2.8608	0.5915	FAO Animal Feed Resources Information System	0.000290145
		safflour oil cake	0.00238426	2.8608	0.917	FAO Animal Feed Resources Information System	0.000676742
		wheat	0.00452412	2.8608	0.87	FAO Animal Feed Resources Information System	0.000140659
		rice bran	0.00469053	2.8608	0.902	FAO Animal Feed Resources Information System	0.000133838
		Vit-Min Premix	0.0104003	2.8608	1	FAO Animal Feed Resources Information System	0
		Food waste (Ma)	0.468013	2.8608	0.9	study	0
		Rumifat	0.0782817	2.8608	1	FAO Animal Feed Resources Information System	5.93363e-05
Takahashi et al. (2013a); Effects of ether extract and lysinecrude protein ratio in eco-feed mainly composed of breadcrumb on growth performance, carcass characteristics and meat quality of growing-finishing pig	54	Maize	0.170805	2.5694	0.865	FAO Animal Feed Resources Information System	0.000108015
		Milo	0.0759949	2.5694	0.898	FAO Animal Feed Resources Information System	0.000256496
		barley	0.09828	2.5694	0.871	FAO Animal Feed Resources Information System	0.000154307
		rye	0.0488579	2.5694	0.866	FAO Animal Feed Resources Information System	0.000392083
		Soybean meal	0.0694279	2.5694	0.879	FAO Animal Feed Resources Information System	0.00031082
		rapeseed meal	0.00500568	2.5694	0.5915	FAO Animal Feed Resources Information System	0.000290145
		safflour oil cake	0.00258676	2.5694	0.917	FAO Animal Feed Resources Information System	0.000676742
		wheat	0.00490836	2.5694	0.87	FAO Animal Feed Resources Information System	0.000140659
		rice bran	0.00508889	2.5694	0.902	FAO Animal Feed Resources Information System	0.000133838
		Vit-Min Premix	0.0112836	2.5694	1	FAO Animal Feed Resources Information System	0
		Food waste (Ma)	0.507761	2.5694	0.9	study	0
Takahashi et al. (2013a); Effects of ether extract and lysinecrude protein ratio in eco-feed mainly composed of breadcrumb on growth performance, carcass characteristics and meat quality of growing-finishing pig	55	Maize	0.170805	2.4808	0.865	FAO Animal Feed Resources Information System	0.000108015
		Milo	0.0759949	2.4808	0.898	FAO Animal Feed Resources Information System	0.000256496
		barley	0.09828	2.4808	0.871	FAO Animal Feed Resources Information System	0.000154307
		rye	0.0488579	2.4808	0.866	FAO Animal Feed Resources Information System	0.000392083
		Soybean meal	0.0694279	2.4808	0.879	FAO Animal Feed Resources Information System	0.00031082
		rapeseed meal	0.00500568	2.4808	0.5915	FAO Animal Feed Resources Information System	0.000290145
		safflour oil cake	0.00258676	2.4808	0.917	FAO Animal Feed Resources Information System	0.000676742
		wheat	0.00490836	2.4808	0.87	FAO Animal Feed Resources Information System	0.000140659
		rice bran	0.00508889	2.4808	0.902	FAO Animal Feed Resources Information System	0.000133838
		Vit-Min Premix	0.0112836	2.4808	1	FAO Animal Feed Resources Information System	0
		Food waste (Ma)	0.507761	2.4808	0.9	study	0
Cho et al. (2004)	56	Maize	0.700143	1.92453	0.865	FAO Animal Feed Resources Information System	0.000168259
		Dried leftover food (FS&HH)	0	1.92453	0.937	study	0
		Soybean meal	0.237192	1.92453	0.879	FAO Animal Feed Resources Information System	0.000116444
		fish meal	0.0378606	1.92453	1	FAO Animal Feed Resources Information System	0
		Tallow	0.011014	1.92453	1	FAO Animal Feed Resources Information System	0
		Salt	0.00344187	1.92453	1	FAO Animal Feed Resources Information System	0
		Vit-Min Premix	0.00344187	1.92453	1	FAO Animal Feed Resources Information System	0
		Antibiotics	0.00114729	1.92453	1	FAO Animal Feed Resources Information System	0
		Lysine-HCL	0	1.92453	1	FAO Animal Feed Resources Information System	0
		Methionine	0	1.92453	1	FAO Animal Feed Resources Information System	0
		Limestone	0.00516281	1.92453	1	FAO Animal Feed Resources Information System	0
		Tricalcium phosphate	0.000596591	1.92453	1	FAO Animal Feed Resources Information System	0
Cho et al. (2004)	57	Maize	0.518936	1.93164	0.865	FAO Animal Feed Resources Information System	0.000125172
		Dried leftover food (FS&HH)	0.261943	1.93164	0.937	study	0
		Soybean meal	0.142523	1.93164	0.879	FAO Animal Feed Resources Information System	7.02268e-05
		fish meal	0.0369013	1.93164	1	FAO Animal Feed Resources Information System	0
		Tallow	0.0326521	1.93164	1	FAO Animal Feed Resources Information System	0
		Salt	0	1.93164	1	FAO Animal Feed Resources Information System	0
		Vit-Min Premix	0.00335466	1.93164	1	FAO Animal Feed Resources Information System	0
		Antibiotics	0.00111822	1.93164	1	FAO Animal Feed Resources Information System	0
		Lysine-HCL	0.00257191	1.93164	1	FAO Animal Feed Resources Information System	0
		Methionine	0	1.93164	1	FAO Animal Feed Resources Information System	0
		Limestone	0	1.93164	1	FAO Animal Feed Resources Information System	0
		Tricalcium phosphate	0	1.93164	1	FAO Animal Feed Resources Information System	0
Cho et al. (2004)	58	Maize	0.324171	2.18697	0.865	FAO Animal Feed Resources Information System	8.85288e-05
		Dried leftover food (FS&HH)	0.514135	2.18697	0.937	study	0
		Soybean meal	0.055948	2.18697	0.879	FAO Animal Feed Resources Information System	3.12119e-05
		fish meal	0.0362144	2.18697	1	FAO Animal Feed Resources Information System	0
		Tallow	0.0644178	2.18697	1	FAO Animal Feed Resources Information System	0
		Salt	0	2.18697	1	FAO Animal Feed Resources Information System	0
		Vit-Min Premix	0.00329222	2.18697	1	FAO Animal Feed Resources Information System	0
		Antibiotics	0.00109741	2.18697	1	FAO Animal Feed Resources Information System	0
		Lysine-HCL	0.000504807	2.18697	1	FAO Animal Feed Resources Information System	0
		Methionine	0.000219481	2.18697	1	FAO Animal Feed Resources Information System	0
		Limestone	0	2.18697	1	FAO Animal Feed Resources Information System	0
		Tricalcium phosphate	0	2.18697	1	FAO Animal Feed Resources Information System	0
Cho et al. (2004)	59	Maize	0.45885	1.88819	0.865	FAO Animal Feed Resources Information System	0.000108189
		Dried leftover food (FS&HH)	0.261767	1.88819	0.937	study	0
		Soybean meal	0.202836	1.88819	0.879	FAO Animal Feed Resources Information System	9.76976e-05
		fish meal	0.0368765	1.88819	1	FAO Animal Feed Resources Information System	0
		Tallow	0.0330771	1.88819	1	FAO Animal Feed Resources Information System	0
		Salt	0	1.88819	1	FAO Animal Feed Resources Information System	0
		Vit-Min Premix	0.00335241	1.88819	1	FAO Animal Feed Resources Information System	0
		Antibiotics	0.00111747	1.88819	1	FAO Animal Feed Resources Information System	0
		Lysine-HCL	0.00212319	1.88819	1	FAO Animal Feed Resources Information System	0
		Methionine	0	1.88819	1	FAO Animal Feed Resources Information System	0
		Limestone	0	1.88819	1	FAO Animal Feed Resources Information System	0
		Tricalcium phosphate	0	1.88819	1	FAO Animal Feed Resources Information System	0
Cho et al. (2004)	60	Maize	0.20312	2.55718	0.865	FAO Animal Feed Resources Information System	6.48607e-05
		Dried leftover food (FS&HH)	0.509323	2.55718	0.937	study	0
		Soybean meal	0.175256	2.55718	0.879	FAO Animal Feed Resources Information System	0.000114321
		fish meal	0.0358755	2.55718	1	FAO Animal Feed Resources Information System	0
		Tallow	0.0647933	2.55718	1	FAO Animal Feed Resources Information System	0
		Salt	0	2.55718	1	FAO Animal Feed Resources Information System	0
		Vit-Min Premix	0.00326141	2.55718	1	FAO Animal Feed Resources Information System	0
		Antibiotics	0.00108714	2.55718	1	FAO Animal Feed Resources Information System	0
		Lysine-HCL	0.0040224	2.55718	1	FAO Animal Feed Resources Information System	0
		Methionine	0.00326141	2.55718	1	FAO Animal Feed Resources Information System	0
		Limestone	0	2.55718	1	FAO Animal Feed Resources Information System	0
		Tricalcium phosphate	0	2.55718	1	FAO Animal Feed Resources Information System	0
Cho et al. (2004)	61	Maize	0.815777	2.86582	0.865	FAO Animal Feed Resources Information System	0.000291935
		Dried leftover food (FS&HH)	0	2.86582	0.937	study	0
		Soybean meal	0.150357	2.86582	0.879	FAO Animal Feed Resources Information System	0.000109917
		Tallow	0.0135466	2.86582	1	FAO Animal Feed Resources Information System	0
		Salt	0.00344405	2.86582	1	FAO Animal Feed Resources Information System	0
		Vit-Min Premix	0.00344405	2.86582	1	FAO Animal Feed Resources Information System	0
		Antibiotics	0.00114802	2.86582	1	FAO Animal Feed Resources Information System	0
		Lysine-HCL	0	2.86582	1	FAO Animal Feed Resources Information System	0
		Methionine	0	2.86582	1	FAO Animal Feed Resources Information System	0
		Limestone	0.00596968	2.86582	1	FAO Animal Feed Resources Information System	0
		Tricalcium phosphate	0.00631408	2.86582	1	FAO Animal Feed Resources Information System	0
Cho et al. (2004)	62	Maize	0.63876	3.48391	0.865	FAO Animal Feed Resources Information System	0.000277889
		Dried leftover food (FS&HH)	0.263572	3.48391	0.937	study	0
		Soybean meal	0.0563745	3.48391	0.879	FAO Animal Feed Resources Information System	5.01005e-05
		Tallow	0.0340927	3.48391	1	FAO Animal Feed Resources Information System	0
		Salt	0	3.48391	1	FAO Animal Feed Resources Information System	0
		Vit-Min Premix	0.00337552	3.48391	1	FAO Animal Feed Resources Information System	0
		Antibiotics	0.00112517	3.48391	1	FAO Animal Feed Resources Information System	0
		Lysine-HCL	0.00270041	3.48391	1	FAO Animal Feed Resources Information System	0
		Methionine	0	3.48391	1	FAO Animal Feed Resources Information System	0
		Limestone	0	3.48391	1	FAO Animal Feed Resources Information System	0
		Tricalcium phosphate	0	3.48391	1	FAO Animal Feed Resources Information System	0
Cho et al. (2004)	63	Maize	0.410354	4.05952	0.865	FAO Animal Feed Resources Information System	0.000208018
		Dried leftover food (FS&HH)	0.514718	4.05952	0.937	study	0
		Soybean meal	0	4.05952	0.879	FAO Animal Feed Resources Information System	0
		Tallow	0.0663585	4.05952	1	FAO Animal Feed Resources Information System	0
		Salt	0	4.05952	1	FAO Animal Feed Resources Information System	0
		Vit-Min Premix	0.00329595	4.05952	1	FAO Animal Feed Resources Information System	0
		Antibiotics	0.00109865	4.05952	1	FAO Animal Feed Resources Information System	0
		Lysine-HCL	0.00417487	4.05952	1	FAO Animal Feed Resources Information System	0
		Methionine	0	4.05952	1	FAO Animal Feed Resources Information System	0
		Limestone	0	4.05952	1	FAO Animal Feed Resources Information System	0
		Tricalcium phosphate	0	4.05952	1	FAO Animal Feed Resources Information System	0
Cho et al. (2004)	64	Maize	0.584697	2.6442	0.865	FAO Animal Feed Resources Information System	0.00019306
		Dried leftover food (FS&HH)	0.263113	2.6442	0.937	study	0
		Soybean meal	0.103667	2.6442	0.879	FAO Animal Feed Resources Information System	6.99241e-05
		Tallow	0.0378523	2.6442	1	FAO Animal Feed Resources Information System	0
		Salt	0	2.6442	1	FAO Animal Feed Resources Information System	0
		Vit-Min Premix	0.00336964	2.6442	1	FAO Animal Feed Resources Information System	0
		Antibiotics	0.00112321	2.6442	1	FAO Animal Feed Resources Information System	0
		Lysine-HCL	0.00213411	2.6442	1	FAO Animal Feed Resources Information System	0
		Methionine	0	2.6442	1	FAO Animal Feed Resources Information System	0
		Limestone	0	2.6442	1	FAO Animal Feed Resources Information System	0
		Tricalcium phosphate	0.00404357	2.6442	1	FAO Animal Feed Resources Information System	0
Cho et al. (2004)	65	Maize	0.348536	4.08649	0.865	FAO Animal Feed Resources Information System	0.000177854
		Dried leftover food (FS&HH)	0.514229	4.08649	0.937	study	0
		Soybean meal	0.0619399	4.08649	0.879	FAO Animal Feed Resources Information System	6.45673e-05
		Tallow	0.066954	4.08649	1	FAO Animal Feed Resources Information System	0
		Salt	0	4.08649	1	FAO Animal Feed Resources Information System	0
		Vit-Min Premix	0.00329282	4.08649	1	FAO Animal Feed Resources Information System	0
		Antibiotics	0.00109761	4.08649	1	FAO Animal Feed Resources Information System	0
		Lysine-HCL	0.00395138	4.08649	1	FAO Animal Feed Resources Information System	0
		Methionine	0	4.08649	1	FAO Animal Feed Resources Information System	0
		Limestone	0	4.08649	1	FAO Animal Feed Resources Information System	0
		Tricalcium phosphate	0	4.08649	1	FAO Animal Feed Resources Information System	0
Maeda et al. (2014)	66	Maize	0.447393	4.39	0.865	FAO Animal Feed Resources Information System	0.000245257
		milo	0.247713	4.39	0.898	FAO Animal Feed Resources Information System	0.000310612
		wheat bran	0.0299986	4.39	0.87	FAO Animal Feed Resources Information System	7.45215e-06
		Soybean meal	0.171751	4.39	0.879	FAO Animal Feed Resources Information System	0.000192334
		rapeseed meal	0.0271942	4.39	0.5915	FAO Animal Feed Resources Information System	3.21714e-05
		rice bran	0.0414694	4.39	0.902	FAO Animal Feed Resources Information System	1.0805e-06
		Vit-Min Premix	0.0344812	4.39	1	FAO Animal Feed Resources Information System	0
Maeda et al. (2014)	67	Breadcrumbs and stale bread (Re)	0.600128	5.34	0.89	FAO Animal Feed Resources Information System	0
		Wheat bran	0.131994	5.34	0.87	FAO Animal Feed Resources Information System	3.98853e-05
		Corn gluten feed	0.119082	5.34	0.883	FAO Animal Feed Resources Information System	3.11149e-06
		Bakery waste (Ma)	0.0600128	5.34	0.89	FAO Animal Feed Resources Information System	0
		Alfalfa meal	0.0354008	5.34	0.9	FAO Animal Feed Resources Information System	1.13612e-05
		Corn gluten meal	0.0252863	5.34	0.9	FAO Animal Feed Resources Information System	1.1344e-06
		Dicalcium phosphate	0.0157337	5.34	1	FAO Animal Feed Resources Information System	0
		Calcium carbonate	0.0101145	5.34	1	FAO Animal Feed Resources Information System	0
		Vit-Min Premix	0.00224767	5.34	1	FAO Animal Feed Resources Information System	0
Takahashi et al. (2013b); Effect of protein and lysin levels of eco-feed mainly compoased of breadcrumb on performance and meat quality of growing-finishing pig	68	Maize	0.346996	2.54188	0.865	FAO Animal Feed Resources Information System	0.00011014
		Milo	0.154386	2.54188	0.898	FAO Animal Feed Resources Information System	0.00011209
		barley	0.199659	2.54188	0.871	FAO Animal Feed Resources Information System	8.99107e-05
		rye	0.0992564	2.54188	0.866	FAO Animal Feed Resources Information System	0.000114228
		Soybean meal	0.141045	2.54188	0.879	FAO Animal Feed Resources Information System	9.14545e-05
		rapeseed meal	0.0101692	2.54188	0.5915	FAO Animal Feed Resources Information System	6.96581e-06
		safflour oil cake	0.00525509	2.54188	0.917	FAO Animal Feed Resources Information System	1.72403e-05
		wheat	0.00997149	2.54188	0.87	FAO Animal Feed Resources Information System	4.09791e-06
		rice bran	0.0103383	2.54188	0.902	FAO Animal Feed Resources Information System	1.55967e-07
		Vit-Min Premix	0.022923	2.54188	1	FAO Animal Feed Resources Information System	0
Takahashi et al. (2013b); Effect of protein and lysin levels of eco-feed mainly compoased of breadcrumb on performance and meat quality of growing-finishing pig	69	Eco-feed	0.889572	3.69008	0.9	study	0
		Soybean meal	0.0969744	3.69008	0.883	study	9.08684e-05
		Vit-Min Premix	0.0134534	3.69008	1	FAO Animal Feed Resources Information System
Takahashi et al. (2013b); Effect of protein and lysin levels of eco-feed mainly compoased of breadcrumb on performance and meat quality of growing-finishing pig	70	Eco-feed	0.890795	3.00978	0.9	study
		Soybean meal	0.0971077	3.00978	0.883	study	7.4218e-05
		Vit-Min Premix	0.0120972	3.00978	1	FAO Animal Feed Resources Information System
Takahashi et al. (2013b); Effect of protein and lysin levels of eco-feed mainly compoased of breadcrumb on performance and meat quality of growing-finishing pig	71	Eco-feed	0.984984	2.61324	0.9	study
		Soybean meal	0	2.61324	0.883	study	0
		Vit-Min Premix	0.0150155	2.61324	1	FAO Animal Feed Resources Information System
Takahashi et al. (2013b); Effect of protein and lysin levels of eco-feed mainly compoased of breadcrumb on performance and meat quality of growing-finishing pig	72	Eco-feed	0.98365	2.88212	0.9	study
		Soybean meal	0	2.88212	0.883	study	0
		Vit-Min Premix	0.0163504	2.88212	1	FAO Animal Feed Resources Information System
Kumar et al. (2014)	73	Maize	0.440837	4.08	0.865	FAO Animal Feed Resources Information System	0.000224597
		Wheat bran	0.236472	4.08	0.87	FAO Animal Feed Resources Information System	5.45953e-05
		Rice bran	0.122585	4.08	0.902	FAO Animal Feed Resources Information System	2.96844e-06
		Soybean meal	0.109504	4.08	0.879	FAO Animal Feed Resources Information System	0.000113968
		Fishmeal	0.0679517	4.08	1	FAO Animal Feed Resources Information System	0
		Vit-Min Premix	0.0226506	4.08	1	FAO Animal Feed Resources Information System	0
Kumar et al. (2014)	74	Maize	0.32996	4.1	0.865	FAO Animal Feed Resources Information System	0.000168932
		Wheat bran	0.154872	4.1	0.87	FAO Animal Feed Resources Information System	3.59312e-05
		Rice bran	0.0841071	4.1	0.902	FAO Animal Feed Resources Information System	2.04667e-06
		Soybean meal	0.111767	4.1	0.879	FAO Animal Feed Resources Information System	0.000116893
		Fishmeal	0.050861	4.1	1	FAO Animal Feed Resources Information System	0
		Vit-Min Premix	0.0169537	4.1	1	FAO Animal Feed Resources Information System	0
		Bread waste	0.251479	4.1	0.89	FAO Animal Feed Resources Information System	0.000323803
Kumar et al. (2014)	75	Maize	0.16087	4.17	0.865	FAO Animal Feed Resources Information System	8.37681e-05
		Wheat bran	0.147091	4.17	0.87	FAO Animal Feed Resources Information System	3.47087e-05
		Rice bran	0.040667	4.17	0.902	FAO Animal Feed Resources Information System	1.00649e-06
		Soybean meal	0.0990752	4.17	0.879	FAO Animal Feed Resources Information System	0.000105389
		Fishmeal	0.0394497	4.17	1	FAO Animal Feed Resources Information System	0
		Vit-Min Premix	0.0112714	4.17	1	FAO Animal Feed Resources Information System	0
		Bread waste	0.501575	4.17	0.89	FAO Animal Feed Resources Information System	0
Kumar et al. (2014)	76	Maize	0.0363805	4.86	0.865	FAO Animal Feed Resources Information System	2.20786e-05
		Wheat bran	0.0707422	4.86	0.87	FAO Animal Feed Resources Information System	1.9455e-05
		Rice bran	0.0177038	4.86	0.902	FAO Animal Feed Resources Information System	5.10663e-07
		Soybean meal	0.0788679	4.86	0.879	FAO Animal Feed Resources Information System	9.77752e-05
		Fishmeal	0.0420584	4.86	1	FAO Animal Feed Resources Information System	0
		Vit-Min Premix	0.00560779	4.86	1	FAO Animal Feed Resources Information System	0
		Bread waste	0.748639	4.86	0.89	FAO Animal Feed Resources Information System	0
Sirtori et al. (2010)	77	Maize	0.19888	9.09906	0.865	FAO Animal Feed Resources Information System	0.000225972
		Barley	0.450585	9.09906	0.871	FAO Animal Feed Resources Information System	0.00072634
		Faba-bean	0.219021	9.09906	0.866	FAO Animal Feed Resources Information System	0.000531788
		Wheat Bran	0.120018	9.09906	0.87	FAO Animal Feed Resources Information System	6.17957e-05
		Vit-Min Premix	0.011496	9.09906	1	FAO Animal Feed Resources Information System	0
Sirtori et al. (2010)	78	Maize	0	5.77451	0.865	FAO Animal Feed Resources Information System	0
		Barley	0.316945	5.77451	0.871	FAO Animal Feed Resources Information System	0.00032424
		Faba-bean	0.212615	5.77451	0.866	FAO Animal Feed Resources Information System	0.000327616
		Wheat Bran	0.0732333	5.77451	0.87	FAO Animal Feed Resources Information System	2.39298e-05
		Vit-Min Premix	0.00701468	5.77451	1	FAO Animal Feed Resources Information System	0
		Bread waste	0.390192	5.77451	0.89	FAO Animal Feed Resources Information System	0
The dry matter of food wastes are taken from each study; where a range was quoted, the mean was used. Where a study fed food waste in two forms, e.g. as a mash or pellets in Nam et al. (29), data from the form used in control trials was used, as this study is not a comparison of feed delivery techniques, but one of the effect of swill feeding on land use. For Nam et al. (29), it is assumed the “g…
where ADFI is the average daily feed intake, Pdieta is the proportion of the diet from dieta, and DM% is the dry matter percentage of the feed. Pdieta was calculated by estimating the relative feed intake that during the period that either study was fed, according to ADFI = 0.1*weight^0.75 (Whittmore 1993). For example, if Pdieta was fed from 55-70 kg, and Pdietb fed from 77-100kg then:
In diet 31 (Ohmori et al., 07) the study specifies that supplemental calcium was added to the feed – this is assumed to make up 4% of the diet (on a DM basis). Five studies (Ohmori et al., 2007; Takahashi et al., 2012; Takahashi et al. 2013a; Takahashi et al. 2013b; Maeda et al. 2014) did not list the ingredients of the formula feeds (which are often subject to intellectual property concerns), th…
References: C. Whittemore, The Science and Practice of Pig Production (Longman Group UK, 1993); Engauge Digitizer - Digitizing software (available at http://digitizer.sourceforge.net/).

## Sheet: Table A9
Table showing estimates of dry matter content of food waste. 1 = EU, 0 = non-EU.
Food waste source abbreviations are: catering and food service (Ca&FS), manufacturing (Ma), retail (Re), and household (HH).
FWtype	FWsource	Dry matter content (proportion)	EU	Reference	Country
Ma	soup processing	0.2148	0	Chen 2010Chen, X., Romano, R.T., Zhang, R., 2010. Anaerobic digestion of food wastes for biogas production. Int. J. Agric. Biol. Eng. 3.	USA
Ca&FS	cafeteria	0.2345	0	Chen, X., Romano, R.T., Zhang, R., 2010. Anaerobic digestion of food wastes for biogas production. Int. J. Agric. Biol. Eng. 3.	USA
Ca&FS	commercial kitchen	0.0969	0	Chen, X., Romano, R.T., Zhang, R., 2010. Anaerobic digestion of food wastes for biogas production. Int. J. Agric. Biol. Eng. 3.	USA
Ca&FS	dining hall	0.2	0	Han, S.-K., Shin, H.-S., 2004. Biohydrogen production by anaerobic fermentation of food waste. Int. J. Hydrog. Energy 29, 569–577. doi:10.1016/j.ijhydene.2003.09.001	korea
Ca&FS	University cafeteria	0.2	0	Kwon, S.-H., Lee, D.-H., 2004. Evaluation of Korean food waste composting with fed-batch operations I: using water extractable total organic carbon contents (TOCw). Process Biochem. 39, 1183–1194. doi:10.1016/S0032-9592(03)00233-4	korea
Ca&FS	dining hall	0.16	0	Kim, S.H., Han, S.K., Shin, H.S., 2004. Feasibility of biohydrogen production by anaerobic co-digestion of food waste and sewage sludge. Int. J. Hydrogen Energy 29 (15), 1607–1616.	korea
Re	fruit from Wholesale Market of Sardinia	0.145	1	Asquer, C., Pistis, A., Scano, E.A., 2013. Characterization of fruit and vegetable wastes as a single substrate for the anaerobic digestion. Environ. Eng. Manag. J. 12, 89–92.	italy
Re	vegetables from Wholesale Market of Sardinia	0.067	1	Asquer, C., Pistis, A., Scano, E.A., 2013. Characterization of fruit and vegetable wastes as a single substrate for the anaerobic digestion. Environ. Eng. Manag. J. 12, 89–92.	italy
Ma	Cranberry	0.224	0	Lisboa, M.S., Lansing, S., 2013. Characterizing food waste substrates for co-digestion through biochemical methane potential (BMP) experiments. Waste Manag. 33, 2664–2669. doi:10.1016/j.wasman.2013.09.004	USA
Ma	chicken	0.289	0	Lisboa, M.S., Lansing, S., 2013. Characterizing food waste substrates for co-digestion through biochemical methane potential (BMP) experiments. Waste Manag. 33, 2664–2669. doi:10.1016/j.wasman.2013.09.004	USA
Ma	meatball	0.144	0	Lisboa, M.S., Lansing, S., 2013. Characterizing food waste substrates for co-digestion through biochemical methane potential (BMP) experiments. Waste Manag. 33, 2664–2669. doi:10.1016/j.wasman.2013.09.004	USA
Ma	ice-cream	0.0091	0	Lisboa, M.S., Lansing, S., 2013. Characterizing food waste substrates for co-digestion through biochemical methane potential (BMP) experiments. Waste Manag. 33, 2664–2669. doi:10.1016/j.wasman.2013.09.004	USA
Re	fruit, vegetable, flower waste	0.3158	0	Alkanok, G., Demirel, B., Onay, T.T., 2014. Determination of biogas generation potential as a renewable energy source from supermarket wastes. Waste Manag. 34, 134–140. doi:10.1016/j.wasman.2013.09.015	turkey
Re	dairy waste	0.4225	0	Alkanok, G., Demirel, B., Onay, T.T., 2014. Determination of biogas generation potential as a renewable energy source from supermarket wastes. Waste Manag. 34, 134–140. doi:10.1016/j.wasman.2013.09.015	turkey
Re	sugar waste	0.352	0	Alkanok, G., Demirel, B., Onay, T.T., 2014. Determination of biogas generation potential as a renewable energy source from supermarket wastes. Waste Manag. 34, 134–140. doi:10.1016/j.wasman.2013.09.015	turkey
Re	meat waste	0.41	0	Alkanok, G., Demirel, B., Onay, T.T., 2014. Determination of biogas generation potential as a renewable energy source from supermarket wastes. Waste Manag. 34, 134–140. doi:10.1016/j.wasman.2013.09.015	turkey
Ca&FS	Chinese fast-food	0.172	0	Xiao, L., Deng, Z., Fung, K.Y., Ng, K.M., 2013. Biohydrogen generation from anaerobic digestion of food waste. Int. J. Hydrog. Energy 38, 13907–13913. doi:10.1016/j.ijhydene.2013.08.072	China
Re	Walmart food waste	0.152	0	Brown, D., Li, Y., 2013. Solid state anaerobic co-digestion of yard waste and food waste for biogas production. Bioresour. Technol. 127, 275–280. doi:10.1016/j.biortech.2012.09.081	USA
Ca&FS	canteen of the Northeast Agriculture University	0.1901	0	Wang, M., Sun, X., Li, P., Yin, L., Liu, D., Zhang, Y., Li, W., Zheng, G., 2014. A novel alternate feeding mode for semi-continuous anaerobic co-digestion of food waste with chicken manure. Bioresour. Technol. 164, 309–314. doi:10.1016/j.biortech.2014.04.077	China
Ca&FS	canteen of the Beijing University of Chemical Technology	0.231	0	Zhang, C., Su, H., Tan, T., 2013a. Batch and semi-continuous anaerobic digestion of food waste in a dual solid–liquid system. Bioresour. Technol. 145, 10–16. doi:10.1016/j.biortech.2013.03.030	China
Ca&FS	cafeteria	0.21	0	Drennan, M.F., DiStefano, T.D., 2014. High solids co-digestion of food and landscape waste and the potential for ammonia toxicity. Waste Manag. doi:10.1016/j.wasman.2014.03.019	USA
Ca&FS	cafeteria in Zhejiang University	0.2759	0	Sheng, K., Chen, X., Pan, J., Kloss, R., Wei, Y., Ying, Y., 2013. Effect of ammonia and nitrate on biogas production from food waste via anaerobic digestion. Biosyst. Eng. 116, 205–212. doi:10.1016/j.biosystemseng.2013.08.005	China
Ca&FS	cafeteria of the Beijing University of Chemical Technology	0.185	0	Zhang, C., Xiao, G., Peng, L., Su, H., Tan, T., 2013b. The anaerobic co-digestion of food waste and cattle manure. Bioresour. Technol. 129, 170–176. doi:10.1016/j.biortech.2012.10.138	China
HH	food collected separately or in residual waste, at the municipality level	0.333	1	Schott, A.B.S., Vukicevic, S., Bohn, I., Andersson, T., 2013. Potentials for food waste minimization and effects on potential biogas production through anaerobic digestion. Waste Manag. Res. 31, 811–819. doi:10.1177/0734242X13487584	Sweden
HH	single household and apartment blocks	0.262	1	Davidsson, Å., Gruvberger, C., Christensen, T.H., Hansen, T.L., Jansen, J. la C., 2007. Methane yield in source-sorted organic fraction of municipal solid waste. Waste Manag. 27, 406–414. doi:10.1016/j.wasman.2006.02.013	Denmark
Ca&FS	restaurant	0.183	0	Tawfik, A., Salem, A., El-Qelish, M., 2011. Two stage anaerobic baffled reactors for bio-hydrogen production from municipal food waste. Bioresour. Technol., Special Issue : Biofuels-III: Biohydrogen 102, 8723–8726. doi:10.1016/j.biortech.2011.03.028	Egypt
Ca&FS	cafeteria at the Korea Advanced Institute of Science and Technology	0.168	0	Kim, S.-H., Shin, H.-S., 2008. Effects of base-pretreatment on continuous enriched culture for hydrogen production from food waste. Int. J. Hydrog. Energy, 2nd Asian Bio Hydrogen Symposium 33, 5266–5274. doi:10.1016/j.ijhydene.2008.05.010	South Korea
Ca&FS	dining hall at Tongji University	0.147	0	Li, M., Zhao, Y., Guo, Q., Qian, X., Niu, D., 2008. Bio-hydrogen production from food waste and sewage sludge in the presence of aged refuse excavated from refuse landfill. Renew. Energy 33, 2573–2579. doi:10.1016/j.renene.2008.02.018	China
Ca&FS	cafeteria at the National Institute of Environmental Studies	0.24	0	Lee, D.-Y., Ebie, Y., Xu, K.-Q., Li, Y.-Y., Inamori, Y., 2010. Continuous H2 and CH4 production from high-solid food waste in the two-stage thermophilic fermentation process with the recirculation of digester sludge. Bioresour. Technol., Supplement Issue on Recent Developments of Biomass Conversion Technologies 101, S42–S47. doi:10.1016/j.biortech.2009.03.037	Japan
HH	kitchen waste	0.162	0	Jayalakshmi, S., Joseph, K., Sukumaran, V., 2009. Bio hydrogen generation from kitchen waste in an inclined plug flow reactor. Int. J. Hydrog. Energy 34, 8854–8858. doi:10.1016/j.ijhydene.2009.08.048	INdia
Ca&FS	restaurant	0.176	0	Wang, X., Zhao, Y., 2009. A bench scale study of fermentative hydrogen and methane production from food waste in integrated two-stage process. Int. J. Hydrog. Energy 34, 245–254. doi:10.1016/j.ijhydene.2008.09.100	China
Ca&FS	dining hall (National Institute for Environmental Studies	0.338	0	Chu, C.-F., Li, Y.-Y., Xu, K.-Q., Ebie, Y., Inamori, Y., Kong, H.-N., 2008. A pH- and temperature-phased two-stage process for hydrogen and methane production from food waste. Int. J. Hydrog. Energy 33, 4739–4746. doi:10.1016/j.ijhydene.2008.06.060	Japan
Ca&FS	dining hall	0.2712	0	Shin, H.-S., Youn, J.-H., Kim, S.-H., 2004. Hydrogen production from food waste in anaerobic mesophilic and thermophilic acidogenesis. Int. J. Hydrog. Energy 29, 1355–1363. doi:10.1016/j.ijhydene.2003.09.011	South Korea
HH	collected by local environmental protection administration	0.266	0	Wang, Y.-H., Li, S.-L., Chen, I.-C., Tseng, I.-C., Cheng, S.-S., 2010. A study of the process control and hydrolytic characteristics in a thermophilic hydrogen fermentor fed with starch-rich kitchen waste by using molecular-biological methods and amylase assay. Int. J. Hydrog. Energy, Asian Hydrogen Energy Conference 2009 35, 13004–13012. doi:10.1016/j.ijhydene.2010.04.065	Taiwan
HH	source-sorted organic fraction of municipal solid waste	0.25	1	Davidsson, A., la Cour Jansen, J., Appelqvist, B., Gruvberger, C., Hallmer, M., 2007. Anaerobic digestion potential of urban organic waste: a case study in Malmo. Waste Manag. Res. 25, 162–169. doi:10.1177/0734242X07075635	Sweden
Ca&FS	restaurant	0.225	1	Davidsson, A., la Cour Jansen, J., Appelqvist, B., Gruvberger, C., Hallmer, M., 2007. Anaerobic digestion potential of urban organic waste: a case study in Malmo. Waste Manag. Res. 25, 162–169. doi:10.1177/0734242X07075635	Sweden
Re	wholesalers - fruit and veg.	0.1	1	Davidsson, A., la Cour Jansen, J., Appelqvist, B., Gruvberger, C., Hallmer, M., 2007. Anaerobic digestion potential of urban organic waste: a case study in Malmo. Waste Manag. Res. 25, 162–169. doi:10.1177/0734242X07075635	Sweden
HH	source-sorted organic fraction of municipal solid waste	0.25	1	Svärd, Å. (2003) Anaerobic digestion of urban organic waste - evaluation of potentials. Licentiate thesis, Department of Water and Environmental Engineering, Lund Institute of Technology, Sweden, CODEN: LUTVDG (TVVA-3009)/(001-134)/(2003), cited in Davidsson, A., la Cour Jansen, J., Appelqvist, B., Gruvberger, C., Hallmer, M., 2007. Anaerobic digestion potential of urban organic waste: a case stu…	Sweden
HH	source-sorted organic fraction of municipal solid waste	0.25	1	Jansen, J. l.C. & Christensen, T.H. (2003) Samlerapport for projekter om bioforgasning av organisk dagrenovation gennemført 2000-2002. Miljøprojekt, Report 803. Miljøstyrelsen, Copenhagen, Denmark (in Danish)., cited in Davidsson, A., la Cour Jansen, J., Appelqvist, B., Gruvberger, C., Hallmer, M., 2007. Anaerobic digestion potential of urban organic waste: a case study in Malmo. Waste Manag. Res…	Denmark
Ca&FS	restaurant	0.225	1	Cecchi, F., Traverso, P., Pavan, P., Bolzonella, D., Innocenti, L., 2003. Characteristics of the OFMSW and behavior of the anaerobic digestion process, in: Mata-Alvarez, J. (ed.): Biomethanization of the Organic Fraction of Municipal Solid Wastes. IWA Publishing, London, pp. 141–179., cited in Davidsson, A., la Cour Jansen, J., Appelqvist, B., Gruvberger, C., Hallmer, M., 2007. Anaerobic digestio…	Italy
Ca&FS	restaurant	0.225	1	Edström, M. (1996) Biogas och växtnäring kretslopp stad-land. Rötningsförsök med organiskt avfall i Uppsala, JTI-rapport Kretslopp & Avfall Nr 2. JTI – Institutet för jordbruks- och miljöteknik, Uppsala, Sweden (in Swedish)., cited in Davidsson, A., la Cour Jansen, J., Appelqvist, B., Gruvberger, C., Hallmer, M., 2007. Anaerobic digestion potential of urban organic waste: a case study in Malmo. W…	Sweden
Ca&FS	restaurant	0.225	1	Edström, M., Malmén, L., Torén, A., Ringmar, A. & Palm, O. (2001) Hantering av matavfall i ett storkök – ett pilotförsök, JTI-rapport Kretslopp & Avfall Nr 25, JTI – Institutet för jordbruks- och miljöteknik, Uppsala, Sweden (in Swedish)., cited in Davidsson, A., la Cour Jansen, J., Appelqvist, B., Gruvberger, C., Hallmer, M., 2007. Anaerobic digestion potential of urban organic waste: a case stu…	Sweden
Re	wholesalers - fruit and veg.	0.1	1	Cecchi, F., Traverso, P., Pavan, P., Bolzonella, D., Innocenti, L., 2003. Characteristics of the OFMSW and behavior of the anaerobic digestion process, in: Mata-Alvarez, J. (ed.): Biomethanization of the Organic Fraction of Municipal Solid Wastes. IWA Publishing, London, pp. 141–179., cited in Davidsson, A., la Cour Jansen, J., Appelqvist, B., Gruvberger, C., Hallmer, M., 2007. Anaerobic digestio…	Sweden
HH		0.11	1	Eriksson, Y., Holmström, D., 2010. Pretreatment of food waste with screwpress – Evaluation of the efficiency in NSR pretreatment plant in Helsingborg (Master’s Thesis). Lund University, Sweden.	Denmark
HH	source-sorted HH waste from Hilleroed	0.3	1	Rintala, J.A., Ahring, B.K., 1994. Thermophilic anaerobic digestion of source-sorted household solid waste: the effects of enzyme additions. Appl. Microbiol. Biotechnol. 40, 916–919.	Denmark
Re	vegetable food waste	0.235	1	Boldrin, A., Neidel, T.L., Damgaard, A., Bhander, G.S., Møller, J., Christensen, T.H., 2011. Modelling of environmental impacts from biological treatment of organic municipal waste in EASEWASTE. Waste Manag. 31, 619–630. doi:10.1016/j.wasman.2010.10.025	Denmark
HH	vegetable food waste	0.23	1	Bernstad, A., la Cour Jansen, J., 2011. A life cycle approach to the management of household food waste – A Swedish full-scale case study. Waste Manag. 31, 1879–1896. doi:10.1016/j.wasman.2011.02.026	Sweden
HH	meat food waste	0.429	1	Bernstad, A., la Cour Jansen, J., 2012. Review of comparative LCAs of food waste management systems – Current status and potential improvements. Waste Manag. 32, 2439–2455. doi:10.1016/j.wasman.2012.07.023	Sweden
HH	Luton	0.237	1	MTT Agrifood Research Finland, 2010. Valorisation of food waste to biogas (VALORGAS): Compositional analysis of food waste from study sites in geographically distinct regions of Europe.	Uk
HH	Hackney	0.2571	1	MTT Agrifood Research Finland, 2010. Valorisation of food waste to biogas (VALORGAS): Compositional analysis of food waste from study sites in geographically distinct regions of Europe.	Uk
HH	Ludlow	0.2374	1	MTT Agrifood Research Finland, 2010. Valorisation of food waste to biogas (VALORGAS): Compositional analysis of food waste from study sites in geographically distinct regions of Europe.	Uk
HH	Eastleigh	0.27255	1	MTT Agrifood Research Finland, 2010. Valorisation of food waste to biogas (VALORGAS): Compositional analysis of food waste from study sites in geographically distinct regions of Europe.	Uk
HH	Lisbon	0.338	1	MTT Agrifood Research Finland, 2010. Valorisation of food waste to biogas (VALORGAS): Compositional analysis of food waste from study sites in geographically distinct regions of Europe.	Portugal
Ma	Bakery	0.551	1	Jensen, J.K., Govindan, K., 2014. Assessment of renewable bioenergy application: a case in the food supply chain industry. J. Clean. Prod. 66, 254–263. doi:10.1016/j.jclepro.2013.11.060	Denmark
Ma	Pear wastes	0.35	1	Campos, E., Palatsi, J., Flotats, X., 1999. Co-digestion of pig slurry and organic wastes from food industry, in: Proceedings of the Second International Symposium on Anaerobic Digestion of Solid Waste. pp. 192–195.	Spain
Ma	Onion juice	0.043	0	Romano, R.T., Zhang, R., 2008. Co-digestion of onion juice and wastewater sludge using an anaerobic mixed biofilm reactor. Bioresour. Technol. 99, 631–637. doi:10.1016/j.biortech.2006.12.043	USA
Ma	Food processing factory: Fresh vegetable waste	0.108	1	Carucci, G., Carrasco, F., Trifoni, K., Majone, M., Beccari, M., 2005. Anaerobic digestion of food industry wastes: effect of codigestion on methane yield. J. Environ. Eng. 131, 1037–1045.	Italy
Ma	Food processing factory: Precooked waste	0.415	1	Carucci, G., Carrasco, F., Trifoni, K., Majone, M., Beccari, M., 2005. Anaerobic digestion of food industry wastes: effect of codigestion on methane yield. J. Environ. Eng. 131, 1037–1045.	Italy
Re	Greengrocer waste	0.1518	1	Esposito, G., Frunzo, L., Panico, A., Pirozzi, F., 2012. Enhanced bio-methane production from co-digestion of different organic wastes. Environ. Technol. 33, 2733–2740. doi:10.1080/09593330.2012.676077	Italy
HH		0.167	1	Callaghan, F.J., Wase, D.A.J., Thayanithy, K., Forster, C.F., 2002. Continuous co-digestion of cattle slurry with fruit and vegetable wastes and chicken manure. Biomass Bioenergy 22, 71–77. doi:10.1016/S0961-9534(01)00057-5	UK
HH	SYNTHETIC kitchen waste	0.118	0	Li, C., Champagne, P., Anderson, B.C., 2011. Evaluating and modeling biogas production from municipal fat, oil, and grease and synthetic kitchen waste in anaerobic co-digestions. Bioresour. Technol. 102, 9471–9480. doi:10.1016/j.biortech.2011.07.103	Canada
Ca&FS	Campus catering, Southampton	0.281	1	Climenhaga, M.A., Banks, C.J., 2008. Anaerobic digestion of catering wastes: effect of micronutrients and solids retention time. Water Sci. Technol. 57, 687–692.	UK
Ca&FS	provided by a company collecting and treating the organic fraction of industrial kitchens	0.166	1	Ma, J., Duong, T.H., Smits, M., Verstraete, W., Carballa, M., 2011. Enhanced biomethanation of kitchen waste by different pre-treatments. Bioresour. Technol. 102, 592–599. doi:10.1016/j.biortech.2010.07.122	Belgium
Ca&FS	canteen of the University of Minho, located in “Campus de Gualtar”, Braga, Portugal	0.266	1	Neves, L., Oliveira, R., Alves, M.M., 2009a. Fate of LCFA in the co-digestion of cow manure, food waste and discontinuous addition of oil. Water Res. 43, 5142–5150. doi:10.1016/j.watres.2009.08.013	Portugal
Ma	bread wastes	0.674	0	Kafle, G.K., Kim, S.H., Sung, K.I., 2013. Ensiling of fish industry waste for biogas production: A lab scale evaluation of biochemical methane potential (BMP) and kinetics. Bioresour. Technol. 127, 326–336. doi:10.1016/j.biortech.2012.09.032	Korea
Ma	brewers grain waste	0.242	0	Kafle, G.K., Kim, S.H., Sung, K.I., 2013. Ensiling of fish industry waste for biogas production: A lab scale evaluation of biochemical methane potential (BMP) and kinetics. Bioresour. Technol. 127, 326–336. doi:10.1016/j.biortech.2012.09.032	Korea
Ma	fish waste	0.314	0	Kafle, G.K., Kim, S.H., Sung, K.I., 2013. Ensiling of fish industry waste for biogas production: A lab scale evaluation of biochemical methane potential (BMP) and kinetics. Bioresour. Technol. 127, 326–336. doi:10.1016/j.biortech.2012.09.032	Korea
Ma	mackarel fish waste	0.356	0	Kafle, G.K., Kim, S.H., Sung, K.I., 2013. Ensiling of fish industry waste for biogas production: A lab scale evaluation of biochemical methane potential (BMP) and kinetics. Bioresour. Technol. 127, 326–336. doi:10.1016/j.biortech.2012.09.032	Korea
Ma	fish waste	0.385	0	Kafle, G.K., Kim, S.H., Sung, K.I., 2013. Ensiling of fish industry waste for biogas production: A lab scale evaluation of biochemical methane potential (BMP) and kinetics. Bioresour. Technol. 127, 326–336. doi:10.1016/j.biortech.2012.09.032	Korea
Ma	industrial potato processing wastes	0.19	1	Murto, M., Björnsson, L., Mattiasson, B., 2004. Impact of food industrial waste on anaerobic co-digestion of sewage sludge and pig manure. J. Environ. Manage. 70, 101–107. doi:10.1016/j.jenvman.2003.11.001	Sweden
Ca&FS	restaurant fruit and vegetable wastes	0.21	1	Murto, M., Björnsson, L., Mattiasson, B., 2004. Impact of food industrial waste on anaerobic co-digestion of sewage sludge and pig manure. J. Environ. Manage. 70, 101–107. doi:10.1016/j.jenvman.2003.11.001	Sweden
Re	Butcher waste	0.59	1	Garcı́a, A.J., Esteban, M.B., Márquez, M.C., Ramos, P., 2005. Biodegradable municipal solid waste: Characterization and potential use as animal feedstuffs. Waste Manag. 25, 780–787. doi:10.1016/j.wasman.2005.01.006	Spain
Re	Fishmonger waste	0.26	1	Garcı́a, A.J., Esteban, M.B., Márquez, M.C., Ramos, P., 2005. Biodegradable municipal solid waste: Characterization and potential use as animal feedstuffs. Waste Manag. 25, 780–787. doi:10.1016/j.wasman.2005.01.006	Spain
Re	Fruit shop waste	0.119	1	Garcı́a, A.J., Esteban, M.B., Márquez, M.C., Ramos, P., 2005. Biodegradable municipal solid waste: Characterization and potential use as animal feedstuffs. Waste Manag. 25, 780–787. doi:10.1016/j.wasman.2005.01.006	Spain
Ca&FS	Restaurant waste	0.396	1	Garcı́a, A.J., Esteban, M.B., Márquez, M.C., Ramos, P., 2005. Biodegradable municipal solid waste: Characterization and potential use as animal feedstuffs. Waste Manag. 25, 780–787. doi:10.1016/j.wasman.2005.01.006	Spain
HH	Domestic garbage	0.331	1	Garcı́a, A.J., Esteban, M.B., Márquez, M.C., Ramos, P., 2005. Biodegradable municipal solid waste: Characterization and potential use as animal feedstuffs. Waste Manag. 25, 780–787. doi:10.1016/j.wasman.2005.01.006	Spain
Re	fish monger	0.2615	1	Esteban, M.B., Garcia, A.J., Ramos, P., Marquez, M.C., 2007. Evaluation of fruit-vegetable and fish wastes as alternative feedstuffs in pig diets. Waste Manag. 27, 193–200. doi:10.1016/j.wasman.2006.01.004	Spain
Re	fruit shops	0.1188	1	Esteban, M.B., Garcia, A.J., Ramos, P., Marquez, M.C., 2007. Evaluation of fruit-vegetable and fish wastes as alternative feedstuffs in pig diets. Waste Manag. 27, 193–200. doi:10.1016/j.wasman.2006.01.004	Spain
Ma	crab processing wastes	0.375	0	Evers, D.J., Carroll, D.J., 1996. Preservation of crab or shrimp waste as silage for cattle. Anim. Feed Sci. Technol. 59, 233–244. doi:10.1016/0377-8401(95)00908-6	USA
Ma	shrimp processing wastes	0.252	0	Evers, D.J., Carroll, D.J., 1996. Preservation of crab or shrimp waste as silage for cattle. Anim. Feed Sci. Technol. 59, 233–244. doi:10.1016/0377-8401(95)00908-6	USA
Ma	shrimp processing wastes	0.186	0	Bhaskar, N., Suresh, P.V., Sakhare, P.Z., and Sachindra, N.M. 2007. Shrimp biowaste fermentaion with Pediococcus acidolactici CFR2182: Optimization of fermentation conditions by response surface methodology and effect of optimized conditions on deproteination/demineralization and carotenoid recovery. Enzyme and Microbial Technology 40: 1427-1434.	India
Ma	fish processing wastes	0.264	0	Samuels, W.A., Fontenot, J.P., Allen, V.G., Abazinge, M.D., 1991. Seafood processing wastes ensiled with straw: utilization and intake by sheep. J. Anim. Sci. 69, 4983–4992	USA
Ma	crab processing wastes	0.404	0	Samuels, W.A., Fontenot, J.P., Allen, V.G., Abazinge, M.D., 1991. Seafood processing wastes ensiled with straw: utilization and intake by sheep. J. Anim. Sci. 69, 4983–4992	USA
Re	prawn shells	0.9	0	Rajdeep, K., Krishna, P., 2012. Biodegradation of tiger prawn shell by lactic acid fermentation. J. Environ. Res. Dev. Vol 7.	India
Re	shrimp heads	0.2146	0	Coward-Kelly, G., Agbogbo, F.K., Holtzapple, M.T., 2006. Lime treatment of shrimp head waste for the generation of highly digestible animal feed. Bioresour. Technol. 97, 1515–1520. doi:10.1016/j.biortech.2005.06.014	USA
Re	Fruit and vegetable waste	0.0989	0	Garcia-Peña, E.I., Parameswaran, P., Kang, D.W., Canul-Chan, M., Krajmalnik-Brown, R., 2011. Anaerobic digestion and co-digestion processes of vegetable and fruit residues: Process and microbial ecology. Bioresour. Technol. 102, 9447–9455. doi:10.1016/j.biortech.2011.07.068	Mexico
Re	bread wastes	0.777	0	Leung, C.C.J., Cheung, A.S.Y., Zhang, A.Y.-Z., Lam, K.F., Lin, C.S.K., 2012. Utilisation of waste bread for fermentative succinic acid production. Biochem. Eng. J. 65, 10–15. doi:10.1016/j.bej.2012.03.010	China
Ma	fruit processing: kiwi waste	0.2	1	Rosales, E., Rodrı́guez Couto, S., Ángeles Sanromán, M., 2005. Reutilisation of food processing wastes for production of relevant metabolites: application to laccase production by Trametes hirsuta. J. Food Eng. 66, 419–423. doi:10.1016/j.jfoodeng.2004.04.010	Spain
Ca&FS	cafeteria at the Seoul National University of Science and Technology	0.177	0	Kim, J.H., Lee, J.C., Pak, D., 2011. Feasibility of producing ethanol from food waste. Waste Manag. 31, 2121–2125. doi:10.1016/j.wasman.2011.04.011	Korea
Re	bread wastes from Starbucks	0.777	0	Zhang, A.Y., Sun, Z., Leung, C.C.J., Han, W., Lau, K.Y., Li, M., Lin, C.S.K., 2013. Valorisation of bakery waste for succinic acid production. Green Chem. 15, 690. doi:10.1039/c2gc36518a	China
Re	cake wastes from Starbucks	0.55	0	Zhang, A.Y., Sun, Z., Leung, C.C.J., Han, W., Lau, K.Y., Li, M., Lin, C.S.K., 2013. Valorisation of bakery waste for succinic acid production. Green Chem. 15, 690. doi:10.1039/c2gc36518a	China
Re	pastry wastes from Starbucks	0.655	0	Zhang, A.Y., Sun, Z., Leung, C.C.J., Han, W., Lau, K.Y., Li, M., Lin, C.S.K., 2013. Valorisation of bakery waste for succinic acid production. Green Chem. 15, 690. doi:10.1039/c2gc36518a	China
Ma	brewers grain waste	0.185	1	Russ, W., Meyer-Pittroff, R., 2004. Utilizing Waste Products from the Food Production and Processing Industries. Crit. Rev. Food Sci. Nutr. 44, 57–62. doi:10.1080/10408690490263783	Germany
Ma	fruit processing: apple waste	0.927	0	S. Bhushan, K. Kalia, M. Sharma, B. Singh and P. S. Ahuja, Crit. Rev. Biotechnol., 2008, 28, 285–296. - cited in Lin, C.S.K., Pfaltzgraff, L.A., Herrero-Davila, L., Mubofu, E.B., Abderrahim, S., Clark, J.H., Koutinas, A.A., Kopsahelis, N., Stamatelatou, K., Dickson, F., Thankappan, S., Mohamed, Z., Brocklesby, R., Luque, R., 2013. Food waste as a valuable resource for the production of chemicals,…	India
Ma	Orange waste	0.21	1	A. U. Mahmood, J. Greenman and A. H. Scragg, Enzyme Microb. Technol., 1998, 22, 130–137.	UK
Ma	Potato wastes	0.1782	1	A. U. Mahmood, J. Greenman and A. H. Scragg, Enzyme Microb. Technol., 1998, 22, 130–137.	UK
Ma	Starch production: cassava wastes	0.28	0	Sriroth, K., Chollakup, R., Chotineeranat, S., Piyachomkwan, K., Oates, C.G., 2000. Processing of cassava waste for improved biomass utilization. Bioresour. Technol. 71, 63–69.	Thailand
Ma	rice flour: waste streams from confectionary industries	0.95	0	Lin, C.S.K., Pfaltzgraff, L.A., Herrero-Davila, L., Mubofu, E.B., Abderrahim, S., Clark, J.H., Koutinas, A.A., Kopsahelis, N., Stamatelatou, K., Dickson, F., Thankappan, S., Mohamed, Z., Brocklesby, R., Luque, R., 2013. Food waste as a valuable resource for the production of chemicals, materials and fuels. Current situation and global perspective. Energy Environ. Sci. 6, 426. doi:10.1039/c2ee2344…	China
Ma	Tomato puree wastes	0.25	1	Del Valle, M., Cámara, M., Torija, M.-E., 2006. Chemical characterization of tomato pomace. J. Sci. Food Agric. 86, 1232–1236. doi:10.1002/jsfa.2474	Spain
Ma	grape processing wastes	0.331	0	Saunders, M.S., Takeda, F., Bates, R.P., Regulski, F., 1982. Composition and utilisation of Florida grape pomace. Proc Fla Stale Horl Soc 95, 107–109.	USA
Ma	Potato wastes	0.1494	1	Arapoglou, D., Varzakas, T., Vlyssides, A., Israilides, C., 2010. Ethanol production from potato peel waste (PPW). Waste Manag., Anaerobic Digestion (AD) of Solid Waste Anaerobic Digestion 30, 1898–1902. doi:10.1016/j.wasman.2010.04.017	Greece
Ma	Potato tubers	0.167	0	USDA, 2008 - cited in Lin, C.S.K., Pfaltzgraff, L.A., Herrero-Davila, L., Mubofu, E.B., Abderrahim, S., Clark, J.H., Koutinas, A.A., Kopsahelis, N., Stamatelatou, K., Dickson, F., Thankappan, S., Mohamed, Z., Brocklesby, R., Luque, R., 2013. Food waste as a valuable resource for the production of chemicals, materials and fuels. Current situation and global perspective. Energy Environ. Sci. 6, 426…	USA
Ca&FS	University cafeteria	0.186	0	Stabnikova O, Liu XY, Wang JY (2007) Digestion of frozen/thawed food waste in the hybrid anaerobic solid-liquid system. Waste Management, 28 (9), 1654-1659	Singapore
HH	Wrexham	0.317	1	Esteves, S., Devlin, D., 2010. Food Waste Chemical Analysis - chemical characterisation of food wastes collected from Welsh Local Authorities for supporting decisions related to anaerobic digestion process design and operation. WRAP.	UK
HH	Anglesey	0.224	1	Esteves, S., Devlin, D., 2010. Food Waste Chemical Analysis - chemical characterisation of food wastes collected from Welsh Local Authorities for supporting decisions related to anaerobic digestion process design and operation. WRAP.	UK
HH	Conwy	0.327	1	Esteves, S., Devlin, D., 2010. Food Waste Chemical Analysis - chemical characterisation of food wastes collected from Welsh Local Authorities for supporting decisions related to anaerobic digestion process design and operation. WRAP.	UK
HH	Powys	0.296	1	Esteves, S., Devlin, D., 2010. Food Waste Chemical Analysis - chemical characterisation of food wastes collected from Welsh Local Authorities for supporting decisions related to anaerobic digestion process design and operation. WRAP.	UK
HH	Pembrokeshire	0.294	1	Esteves, S., Devlin, D., 2010. Food Waste Chemical Analysis - chemical characterisation of food wastes collected from Welsh Local Authorities for supporting decisions related to anaerobic digestion process design and operation. WRAP.	UK
HH	Merthyr Tydfil	0.246	1	Esteves, S., Devlin, D., 2010. Food Waste Chemical Analysis - chemical characterisation of food wastes collected from Welsh Local Authorities for supporting decisions related to anaerobic digestion process design and operation. WRAP.	UK
HH	Blaenau Gwent	0.29	1	Esteves, S., Devlin, D., 2010. Food Waste Chemical Analysis - chemical characterisation of food wastes collected from Welsh Local Authorities for supporting decisions related to anaerobic digestion process design and operation. WRAP.	UK
HH	Swansea	0.295	1	Esteves, S., Devlin, D., 2010. Food Waste Chemical Analysis - chemical characterisation of food wastes collected from Welsh Local Authorities for supporting decisions related to anaerobic digestion process design and operation. WRAP.	UK
HH	Monmouthshire	0.24	1	Esteves, S., Devlin, D., 2010. Food Waste Chemical Analysis - chemical characterisation of food wastes collected from Welsh Local Authorities for supporting decisions related to anaerobic digestion process design and operation. WRAP.	UK
HH	RCT	0.284	1	Esteves, S., Devlin, D., 2010. Food Waste Chemical Analysis - chemical characterisation of food wastes collected from Welsh Local Authorities for supporting decisions related to anaerobic digestion process design and operation. WRAP.	UK
HH	Carmarthen	0.272	1	Esteves, S., Devlin, D., 2010. Food Waste Chemical Analysis - chemical characterisation of food wastes collected from Welsh Local Authorities for supporting decisions related to anaerobic digestion process design and operation. WRAP.	UK
HH	Torfaen	0.318	1	Esteves, S., Devlin, D., 2010. Food Waste Chemical Analysis - chemical characterisation of food wastes collected from Welsh Local Authorities for supporting decisions related to anaerobic digestion process design and operation. WRAP.	UK
HH	Bridgend	0.262	1	Esteves, S., Devlin, D., 2010. Food Waste Chemical Analysis - chemical characterisation of food wastes collected from Welsh Local Authorities for supporting decisions related to anaerobic digestion process design and operation. WRAP.	UK
HH	Neath Port Talbot	0.258	1	Esteves, S., Devlin, D., 2010. Food Waste Chemical Analysis - chemical characterisation of food wastes collected from Welsh Local Authorities for supporting decisions related to anaerobic digestion process design and operation. WRAP.	UK
HH	Denbighshire	0.232	1	Esteves, S., Devlin, D., 2010. Food Waste Chemical Analysis - chemical characterisation of food wastes collected from Welsh Local Authorities for supporting decisions related to anaerobic digestion process design and operation. WRAP.	UK
HH	Newport	0.303	1	Esteves, S., Devlin, D., 2010. Food Waste Chemical Analysis - chemical characterisation of food wastes collected from Welsh Local Authorities for supporting decisions related to anaerobic digestion process design and operation. WRAP.	UK
HH	V. of Glamorgan	0.31	1	Esteves, S., Devlin, D., 2010. Food Waste Chemical Analysis - chemical characterisation of food wastes collected from Welsh Local Authorities for supporting decisions related to anaerobic digestion process design and operation. WRAP.	UK
HH	Cardiff	0.251	1	Esteves, S., Devlin, D., 2010. Food Waste Chemical Analysis - chemical characterisation of food wastes collected from Welsh Local Authorities for supporting decisions related to anaerobic digestion process design and operation. WRAP.	UK
HH	Caerphilly	0.337	1	Esteves, S., Devlin, D., 2010. Food Waste Chemical Analysis - chemical characterisation of food wastes collected from Welsh Local Authorities for supporting decisions related to anaerobic digestion process design and operation. WRAP.	UK
HH	Flintshire	0.321	1	Esteves, S., Devlin, D., 2010. Food Waste Chemical Analysis - chemical characterisation of food wastes collected from Welsh Local Authorities for supporting decisions related to anaerobic digestion process design and operation. WRAP.	UK
HH	Gwynedd	0.202	1	Esteves, S., Devlin, D., 2010. Food Waste Chemical Analysis - chemical characterisation of food wastes collected from Welsh Local Authorities for supporting decisions related to anaerobic digestion process design and operation. WRAP.	UK
HH	Ceredigion	0.225	1	Esteves, S., Devlin, D., 2010. Food Waste Chemical Analysis - chemical characterisation of food wastes collected from Welsh Local Authorities for supporting decisions related to anaerobic digestion process design and operation. WRAP.	UK
Ma	out-of-date yoghurt	0.145	1	Schievano, A., D’Imporzano, G., Adani, F., 2009. Substituting energy crops with organic wastes and agro-industrial residues for biogas production. J. Environ. Manage. 90, 2537–2541. doi:10.1016/j.jenvman.2009.01.013	Italy
Ma	thresh of beer production	0.26	1	Schievano, A., D’Imporzano, G., Adani, F., 2009. Substituting energy crops with organic wastes and agro-industrial residues for biogas production. J. Environ. Manage. 90, 2537–2541. doi:10.1016/j.jenvman.2009.01.013	Italy
Ma	waste potatoes	0.2	1	Schievano, A., D’Imporzano, G., Adani, F., 2009. Substituting energy crops with organic wastes and agro-industrial residues for biogas production. J. Environ. Manage. 90, 2537–2541. doi:10.1016/j.jenvman.2009.01.013	Italy
Ma	bakery residues	0.66	1	Schievano, A., D’Imporzano, G., Adani, F., 2009. Substituting energy crops with organic wastes and agro-industrial residues for biogas production. J. Environ. Manage. 90, 2537–2541. doi:10.1016/j.jenvman.2009.01.013	Italy
Ma	olive oil production sludge	0.276	1	Schievano, A., D’Imporzano, G., Adani, F., 2009. Substituting energy crops with organic wastes and agro-industrial residues for biogas production. J. Environ. Manage. 90, 2537–2541. doi:10.1016/j.jenvman.2009.01.013	Italy
Ma	olive oil production sludge	0.836	1	Schievano, A., D’Imporzano, G., Adani, F., 2009. Substituting energy crops with organic wastes and agro-industrial residues for biogas production. J. Environ. Manage. 90, 2537–2541. doi:10.1016/j.jenvman.2009.01.013	Italy
Ma	mixed vegetable oils	0.241	1	Schievano, A., D’Imporzano, G., Adani, F., 2009. Substituting energy crops with organic wastes and agro-industrial residues for biogas production. J. Environ. Manage. 90, 2537–2541. doi:10.1016/j.jenvman.2009.01.013	Italy
Re	butchery waste	0.19	1	Schievano, A., D’Imporzano, G., Adani, F., 2009. Substituting energy crops with organic wastes and agro-industrial residues for biogas production. J. Environ. Manage. 90, 2537–2541. doi:10.1016/j.jenvman.2009.01.013	Italy
HH	Hampshire source-sorted household waste	0.2374	1	Banks, C.J., Salter, A.M., Heaven, S., Riley, K., 2011. Energetic and environmental benefits of co-digestion of food waste and cattle slurry: A preliminary assessment. Resour. Conserv. Recycl. 56, 71–79. doi:10.1016/j.resconrec.2011.09.006	UK
HH	Source separated domestic food waste from South Shropshire	0.2374	1	Zhang, Y., Banks, C.J., Heaven, S., 2012. Co-digestion of source segregated domestic food waste to improve process stability. Bioresour. Technol. 114, 168–178. doi:10.1016/j.biortech.2012.03.040	UK
HH	source-segregated domestic food waste	0.277	1	Banks, C.J., Chesshire, M., Heaven, S., Arnold, R., 2011a. Anaerobic digestion of source-segregated domestic food waste: Performance assessment by mass and energy balance. Bioresour. Technol. 102, 612–620. doi:10.1016/j.biortech.2010.08.005	UK
Ca&FS	Commercial food waste from restaurants and local businesses	0.278	1	Banks, C.J., Chesshire, M., Heaven, S., Arnold, R., 2011a. Anaerobic digestion of source-segregated domestic food waste: Performance assessment by mass and energy balance. Bioresour. Technol. 102, 612–620. doi:10.1016/j.biortech.2010.08.005	UK
Re	Fruit and vegetable waste from market company	0.125	0	Bouallagui, H., Ben Cheikh, R., Marouani, L., Hamdi, M., 2003. Mesophilic biogas production from fruit and vegetable waste in a tubular digester. Bioresour. Technol. 86, 85–89	Tunisia
Re	Fruit and vegetable waste from market company	0.112	0	Bouallagui, H., Ben Cheikh, R., Marouani, L., Hamdi, M., 2003. Mesophilic biogas production from fruit and vegetable waste in a tubular digester. Bioresour. Technol. 86, 85–89	Tunisia
Re	Fruit and vegetable waste from market company	0.105	0	Bouallagui, H., Ben Cheikh, R., Marouani, L., Hamdi, M., 2003. Mesophilic biogas production from fruit and vegetable waste in a tubular digester. Bioresour. Technol. 86, 85–89	Tunisia
Re	Fruit and vegetable waste from market company	0.105	0	Bouallagui, H., Ben Cheikh, R., Marouani, L., Hamdi, M., 2003. Mesophilic biogas production from fruit and vegetable waste in a tubular digester. Bioresour. Technol. 86, 85–89	Tunisia
Re	Fruit and vegetable waste from market company	0.119	0	Bouallagui, H., Ben Cheikh, R., Marouani, L., Hamdi, M., 2003. Mesophilic biogas production from fruit and vegetable waste in a tubular digester. Bioresour. Technol. 86, 85–89	Tunisia
HH	Kitchen waste	0.275	0	Chang, J., Tsai, J., Wu, K., 2006. Thermophilic composting of food waste. Bioresour. Technol. 97, 116–122. doi:10.1016/j.biortech.2005.02.013	Taiwan
Ma	Pineapple pressing residue	0.196	0	Lane, A.G., 1984. Laboratory scale anaerobic digestion of fruit and vegetable solid waste. Biomass 5, 245–259. doi:10.1016/0144-4565(84)90072-6	Australia
Ma	Apricot pulp residue	0.177	0	Lane, A.G., 1984. Laboratory scale anaerobic digestion of fruit and vegetable solid waste. Biomass 5, 245–259. doi:10.1016/0144-4565(84)90072-6	Australia
Ma	Apple juice pressing residue	0.165	0	Lane, A.G., 1984. Laboratory scale anaerobic digestion of fruit and vegetable solid waste. Biomass 5, 245–259. doi:10.1016/0144-4565(84)90072-6	Australia
Ma	Apple waste e.g. peels, cores, rejected fruit	0.12	0	Lane, A.G., 1984. Laboratory scale anaerobic digestion of fruit and vegetable solid waste. Biomass 5, 245–259. doi:10.1016/0144-4565(84)90072-6	Australia
Ma	Asparagus trimming waste	0.095	0	Lane, A.G., 1984. Laboratory scale anaerobic digestion of fruit and vegetable solid waste. Biomass 5, 245–259. doi:10.1016/0144-4565(84)90072-6	Australia
Ma	Corn cobs	0.209	0	Lane, A.G., 1984. Laboratory scale anaerobic digestion of fruit and vegetable solid waste. Biomass 5, 245–259. doi:10.1016/0144-4565(84)90072-6	Australia
Ma	Tomato processing waste	0.933	0	Sarada, R., Nand, K., 1989. Start-up anaerobic digestion of tomato-processing wastes for methane generation. Biol. Wastes 30, 231–237. doi:10.1016/0269-7483(89)90124-9	India
Re	Vegetable market waste: Banana stem	0.0655	0	Velmurugan, B., Ramanujam, R.A., 2011. Anaerobic digestion of vegetable wastes for biogas production in a fed-batch reactor. Int J Emerg Sci 1, 478–486.	India
Re	Vegetable market waste: Cabbage	0.085	0	Velmurugan, B., Ramanujam, R.A., 2011. Anaerobic digestion of vegetable wastes for biogas production in a fed-batch reactor. Int J Emerg Sci 1, 478–486.	India
Re	Vegetable market waste: Ladies Finger	0.1228	0	Velmurugan, B., Ramanujam, R.A., 2011. Anaerobic digestion of vegetable wastes for biogas production in a fed-batch reactor. Int J Emerg Sci 1, 478–486.	India
HH	fruit and vegetable wastes	0.167	1	Callaghan, F.J., Wase, D.A.J., Thayanithy, K., Forster, C.F., 1999. Co-digestion of waste organic solids: batch studies. Bioresour. Technol. 67, 117–122. doi:10.1016/S0960-8524(98)00108-4	UK
Ca&FS	Staff lounge kitchen waste: Haramaya University	0.1705	0	Aragaw, T., Andargie, M., Gessesse, A., others, 2013. Co-digestion of cattle manure with organic kitchen waste to increase biogas production using rumen fluid as inoculums. Int J Phys Sci 8, 443–450.	Ethiopia
Ca&FS	Regency Dinning Center at Washington State University	0.291	0	Li, R., Chen, S., Li, X., 2010. Biogas Production from Anaerobic Co-digestion of Food Waste with Dairy Manure in a Two-Phase Digestion System. Appl. Biochem. Biotechnol. 160, 643–654. doi:10.1007/s12010-009-8533-z	USA
Ma	Instant Coffee production wastes	0.131	1	Neves, L., Oliveira, R., Alves, M.M., 2006. Anaerobic co-digestion of coffee waste and sewage sludge. Waste Manag. 26, 176–181. doi:10.1016/j.wasman.2004.12.022	Portugal
Ma	Instant Coffee production wastes	0.217	1	Neves, L., Oliveira, R., Alves, M.M., 2006. Anaerobic co-digestion of coffee waste and sewage sludge. Waste Manag. 26, 176–181. doi:10.1016/j.wasman.2004.12.022	Portugal
Ma	Instant Coffee production wastes	0.214	1	Neves, L., Oliveira, R., Alves, M.M., 2006. Anaerobic co-digestion of coffee waste and sewage sludge. Waste Manag. 26, 176–181. doi:10.1016/j.wasman.2004.12.022	Portugal
Ma	Instant Coffee production wastes	0.144	1	Neves, L., Oliveira, R., Alves, M.M., 2006. Anaerobic co-digestion of coffee waste and sewage sludge. Waste Manag. 26, 176–181. doi:10.1016/j.wasman.2004.12.022	Portugal
Ma	Instant Coffee production wastes	0.139	1	Neves, L., Oliveira, R., Alves, M.M., 2006. Anaerobic co-digestion of coffee waste and sewage sludge. Waste Manag. 26, 176–181. doi:10.1016/j.wasman.2004.12.022	Portugal
Ca&FS	restaurant wastes from the University of Minho	0.238	1	Neves, L., Oliveira, R., Alves, M.M., 2009b. Co-digestion of cow manure, food waste and intermittent input of fat. Bioresour. Technol. 100, 1957–1962. doi:10.1016/j.biortech.2008.10.030	Portugal
Ma	fat waste from a canned fish processing	0.971	1	Neves, L., Oliveira, R., Alves, M.M., 2009b. Co-digestion of cow manure, food waste and intermittent input of fat. Bioresour. Technol. 100, 1957–1962. doi:10.1016/j.biortech.2008.10.030	Portugal
Re	Market fruit and vegetable wastes	0.11	0	Bouallagui, H., Haouari, O., Touhami, Y., Ben Cheikh, R., Marouani, L., Hamdi, M., 2004a. Effect of temperature on the performance of an anaerobic tubular reactor treating fruit and vegetable waste. Process Biochem. 39, 2143–2148. doi:10.1016/j.procbio.2003.11.022	Tunisia
Re	Market waste: Orange	0.143	1	Viturtia, A.M., Mata-Alvarez, J., Cecchi, F., Fazzini, G., 1989. Two-phase anaerobic digestion of a mixture of fruit and vegetable wastes. Biol. Wastes 29, 189–199. doi:10.1016/0269-7483(89)90130-4	Spain
Re	Market waste: Cauliflower	0.0844	1	Viturtia, A.M., Mata-Alvarez, J., Cecchi, F., Fazzini, G., 1989. Two-phase anaerobic digestion of a mixture of fruit and vegetable wastes. Biol. Wastes 29, 189–199. doi:10.1016/0269-7483(89)90130-4	Spain
Re	Market waste: Cucumber	0.0378	1	Viturtia, A.M., Mata-Alvarez, J., Cecchi, F., Fazzini, G., 1989. Two-phase anaerobic digestion of a mixture of fruit and vegetable wastes. Biol. Wastes 29, 189–199. doi:10.1016/0269-7483(89)90130-4	Spain
Re	Market waste: Lettuce	0.0567	1	Viturtia, A.M., Mata-Alvarez, J., Cecchi, F., Fazzini, G., 1989. Two-phase anaerobic digestion of a mixture of fruit and vegetable wastes. Biol. Wastes 29, 189–199. doi:10.1016/0269-7483(89)90130-4	Spain
Re	Market waste: Tomato	0.0607	1	Viturtia, A.M., Mata-Alvarez, J., Cecchi, F., Fazzini, G., 1989. Two-phase anaerobic digestion of a mixture of fruit and vegetable wastes. Biol. Wastes 29, 189–199. doi:10.1016/0269-7483(89)90130-4	Spain
Re	Market waste: watermelon	0.0799	1	Viturtia, A.M., Mata-Alvarez, J., Cecchi, F., Fazzini, G., 1989. Two-phase anaerobic digestion of a mixture of fruit and vegetable wastes. Biol. Wastes 29, 189–199. doi:10.1016/0269-7483(89)90130-4	Spain
Ma	Potato processing wastes	0.1192	1	Raynal, J., Delgenès, J.P., Moletta, R., 1998. Two-phase anaerobic digestion of solid wastes by a multiple liquefaction reactors process. Bioresour. Technol. 65, 97–103. doi:10.1016/S0960-8524(98)00009-1	France
Ma	Salad factory waste	0.0794	1	Raynal, J., Delgenès, J.P., Moletta, R., 1998. Two-phase anaerobic digestion of solid wastes by a multiple liquefaction reactors process. Bioresour. Technol. 65, 97–103. doi:10.1016/S0960-8524(98)00009-1	France
Ma	Vegetable cannery wastes	0.1794	1	Raynal, J., Delgenès, J.P., Moletta, R., 1998. Two-phase anaerobic digestion of solid wastes by a multiple liquefaction reactors process. Bioresour. Technol. 65, 97–103. doi:10.1016/S0960-8524(98)00009-1	France
Ma	Apple juice pressing residue	0.384	1	Raynal, J., Delgenès, J.P., Moletta, R., 1998. Two-phase anaerobic digestion of solid wastes by a multiple liquefaction reactors process. Bioresour. Technol. 65, 97–103. doi:10.1016/S0960-8524(98)00009-1	France
Re	Narbonne market wastes	0.1	1	Bouallagui, H., Torrijos, M., Godon, J.J., Moletta, R., Ben Cheikh, R., Touhami, Y., Delgenes, J.P., Hamdi, M., 2004b. Two-phases anaerobic digestion of fruit and vegetable wastes: bioreactors performance. Biochem. Eng. J. 21, 193–197. doi:10.1016/j.bej.2004.05.001	France
Re	Market fruit and vegetable wastes	0.083	0	Bouallagui, H., Lahdheb, H., Ben Romdan, E., Rachdi, B., Hamdi, M., 2009. Improvement of fruit and vegetable waste anaerobic digestion performance and stability with co-substrates addition. J. Environ. Manage. 90, 1844–1849. doi:10.1016/j.jenvman.2008.12.002	Tunisia
Re	Market fish wastes	0.196	0	Bouallagui, H., Lahdheb, H., Ben Romdan, E., Rachdi, B., Hamdi, M., 2009. Improvement of fruit and vegetable waste anaerobic digestion performance and stability with co-substrates addition. J. Environ. Manage. 90, 1844–1849. doi:10.1016/j.jenvman.2008.12.002	Tunisia
Ca&FS	Indian Institute of Chemical Technology canteen waste	0.336	0	Venkateswar Reddy, M., Venkata Mohan, S., 2012. Influence of aerobic and anoxic microenvironments on polyhydroxyalkanoates (PHA) production from food waste and acidogenic effluents using aerobic consortia. Bioresour. Technol. 103, 313–321. doi:10.1016/j.biortech.2011.09.040	India
Re	Market wastes	0.127	0	Alvarez, R., Lidén, G., 2008. Semi-continuous co-digestion of solid slaughterhouse waste, manure, and fruit and vegetable waste. Renew. Energy 33, 726–734. doi:10.1016/j.renene.2007.05.001	Bolivia
Re	Tunis market fruit and vegetable wastes	0.068	0	Habiba, L., Hassib, B., Moktar, H., 2009. Improvement of activated sludge stabilisation and filterability during anaerobic digestion by fruit and vegetable waste addition. Bioresour. Technol. 100, 1555–1560. doi:10.1016/j.biortech.2008.09.019	Tunisia
Re	Pontianak city market wastes	0.5222	0	Sitorus, B., Sukandar, Panjaitan, S.D., 2013. Biogas Recovery from Anaerobic Digestion Process of Mixed Fruit -Vegetable Wastes. Energy Procedia, International Conference on Sustainable Energy Engineering and Application (ICSEEA) 2012 32, 176–182. doi:10.1016/j.egypro.2013.05.023	Indonesia
Ca&FS	Tsinghua university canteen	0.1971	0	Qiao, W., Yan, X., Ye, J., Sun, Y., Wang, W., Zhang, Z., 2011. Evaluation of biogas production from different biomass wastes with/without hydrothermal pretreatment. Renew. Energy 36, 3313–3318. doi:10.1016/j.renene.2011.05.002	China
Re	Beijing farmers market wastes	0.0915	0	Qiao, W., Yan, X., Ye, J., Sun, Y., Wang, W., Zhang, Z., 2011. Evaluation of biogas production from different biomass wastes with/without hydrothermal pretreatment. Renew. Energy 36, 3313–3318. doi:10.1016/j.renene.2011.05.002	China
Ma	Apple juice pressing residue	0.2795	1	Llaneza Coalla, H., Blanco Fernández, J.M., Morís Morán, M.A., López Bobo, M.R., 2009. Biogas generation apple pulp. Bioresour. Technol. 100, 3843–3847. doi:10.1016/j.biortech.2009.03.012	Spain
Ma	Olive pomace	0.696	0	Tekin, A.R., Dalgıç, A.C., 2000. Biogas production from olive pomace. Resour. Conserv. Recycl. 30, 301–313. doi:10.1016/S0921-3449(00)00067-7	Turkey
Ca&FS	University cafeteria	0.256	0	Zhu, B., Gikas, P., Zhang, R., Lord, J., Jenkins, B., Li, X., 2009. Characteristics and biogas production potential of municipal solid wastes pretreated with a rotary drum reactor. Bioresour. Technol. 100, 1122–1129. doi:10.1016/j.biortech.2008.08.024	USA
Re	supermarket and vegetable market waste	0.15	1	Bolzonella, D., Innocenti, L., Pavan, P., Traverso, P., Cecchi, F., 2003. Semi-dry thermophilic anaerobic digestion of the organic fraction of municipal solid waste: focusing on the start-up phase. Bioresour. Technol. 86, 123–129. doi:10.1016/S0960-8524(02)00161-X	Italy
Re	Sample representative of putrescible fraction of Mercabarna market wastes	0.121	1	Mata-Alvarez, J., Llabrés, P., Cecchi, F., Pavan, P., 1992. Anaerobic digestion of the Barcelona central food market organic wastes: Experimental study. Bioresour. Technol. 39, 39–48. doi:10.1016/0960-8524(92)90054-2	Spain
Re	Expired shelf life wheat-rye breads	0.7374	1	Kawa-Rygielska, J., Pietrzak, W., Czubaszek, A., 2012. Characterization of fermentation of waste wheat-rye bread mashes with the addition of complex enzymatic preparations. Biomass Bioenergy 44, 17–22. doi:10.1016/j.biombioe.2012.04.016	Germany
Ma	Bonduelle's vegetable cannery wastes: carrot peelings	0.0904	1	Verrier, D., Roy, F., Albagnac, G., 1987. Two-phase methanization of solid vegetable wastes. Biol. Wastes 22, 163–177. doi:10.1016/0269-7483(87)90022-X	France
Ma	Bonduelle's vegetable cannery wastes: red beet peelings	0.0791	1	Verrier, D., Roy, F., Albagnac, G., 1987. Two-phase methanization of solid vegetable wastes. Biol. Wastes 22, 163–177. doi:10.1016/0269-7483(87)90022-X	France
Ma	Bonduelle's vegetable cannery wastes: french bean cuttings	0.104	1	Verrier, D., Roy, F., Albagnac, G., 1987. Two-phase methanization of solid vegetable wastes. Biol. Wastes 22, 163–177. doi:10.1016/0269-7483(87)90022-X	France
Re	Wholesale fruit and vegetable market wastes	0.077	1	Sharma, V.K., Testa, C., Cornacchia, G., Lastella, G., Farina, R., 1999. Anaerobic digestion of semi-solid organic waste available from orthofruit market: preliminary experimental results. Energy Convers. Manag. 40, 287–304. doi:10.1016/S0196-8904(98)00106-X	Italy
HH	Source separated domestic food waste from Forssa	0.2702	1	MTT Agrifood Research Finland, 2010. Valorisation of food waste to biogas (VALORGAS): Compositional analysis of food waste from study sites in geographically distinct regions of Europe.	Finland
HH	Source separated domestic food waste from Lisbon	0.338	1	MTT Agrifood Research Finland, 2010. Valorisation of food waste to biogas (VALORGAS): Compositional analysis of food waste from study sites in geographically distinct regions of Europe.	Portugal
Ca&FS	Dining hall waste	0.2	0	Han, S.-K., Shin, H.-S., Song, Y.-C., Lee, C.-Y., Kim, S.-H., 2002. Novel anaerobic process for the recovery of methane and compost from food waste. Water Sci. Technol. 45, 313–319.	Korea
HH	Kitchen waste	0.236	0	Tembhurkar, A.R., Mhaisalkar, V.A., 2008. Studies on hydrolysis and acidogenesis of kitchen waste in two phase anaerobic digestion. J. IPHE 2.	India
Ca&FS	Dining hall waste	0.198	0	Han, S.-K., Shin, H.-S., 2004. Biohydrogen production by anaerobic fermentation of food waste. Int. J. Hydrog. Energy 29, 569–577. doi:10.1016/j.ijhydene.2003.09.001	Korea
Ca&FS	Dining hall	0.205	0	Han, S.-K., Shin, H.-S., 2004. Biohydrogen production by anaerobic fermentation of food waste. Int. J. Hydrog. Energy 29, 569–577. doi:10.1016/j.ijhydene.2003.09.001	Korea
Ca&FS	Chosun University canteen waste	0.258	0	Kim, J.K., Oh, B.R., Shin, H.-J., Eom, C.-Y., Kim, S.W., 2008. Statistical optimization of enzymatic saccharification and ethanol fermentation using food waste. Process Biochem. 43, 1308–1312. doi:10.1016/j.procbio.2008.07.007	Korea
Ca&FS	Beijing University of Chemical Technology cafeteria wastes: fruit and vegetables	0.0951	0	Shen, F., Yuan, H., Pang, Y., Chen, S., Zhu, B., Zou, D., Liu, Y., Ma, J., Yu, L., Li, X., 2013. Performances of anaerobic co-digestion of fruit & vegetable waste (FVW) and food waste (FW): Single-phase vs. two-phase. Bioresour. Technol. 144, 80–85. doi:10.1016/j.biortech.2013.06.099	China
Ca&FS	Beijing University of Chemical Technology cafeteria wastes: cooked food residues	0.2261	0	Shen, F., Yuan, H., Pang, Y., Chen, S., Zhu, B., Zou, D., Liu, Y., Ma, J., Yu, L., Li, X., 2013. Performances of anaerobic co-digestion of fruit & vegetable waste (FVW) and food waste (FW): Single-phase vs. two-phase. Bioresour. Technol. 144, 80–85. doi:10.1016/j.biortech.2013.06.099	China
Ca&FS	refectory in Hunan University	0.15	0	Gou, C., Yang, Z., Huang, J., Wang, H., Xu, H., Wang, L., 2014. Effects of temperature and organic loading rate on the performance and microbial community of anaerobic co-digestion of waste activated sludge and food waste. Chemosphere 105, 146–151. doi:10.1016/j.chemosphere.2014.01.018	China
Ca&FS	cafeteria at the Juriquilla-UNAM campus	0.209	0	Ramos, C., Buitrón, G., Moreno-Andrade, I., Chamy, R., 2012. Effect of the initial total solids concentration and initial pH on the bio-hydrogen production from cafeteria food waste. Int. J. Hydrog. Energy, ICCE-2011 37, 13288–13295. doi:10.1016/j.ijhydene.2012.06.051	Mexico
Ca&FS	cafeteria waste	0.241	0	Ohkouchi, Y., Inoue, Y., 2006. Direct production of l(+)-lactic acid from starch and food wastes using Lactobacillus manihotivorans LMG18011. Bioresour. Technol. 97, 1554–1562. doi:10.1016/j.biortech.2005.06.004	Japan
Ca&FS	cafeteria at KAIST	0.189	0	Choi, D.W., Lee, W.G., Lim, S.J., Kim, B.J., Chang, H.N., Chang, S.T., 2003. Simulation on long-term operation of an anaerobic bioreactor for Korean food wastes. Biotechnol. Bioprocess Eng. 8, 23–31. doi:10.1007/BF02932894	Korea
HH	households in Davis, CA	0.192	0	Pan, J., Zhang, R., El-Mashad, H.M., Sun, H., Ying, Y., 2008. Effect of food to microorganism ratio on biohydrogen production from food waste via anaerobic fermentation. Int. J. Hydrog. Energy 33, 6968–6975. doi:10.1016/j.ijhydene.2008.07.130	USA
Ca&FS	dining hall waste	0.197	0	Tang, Y.-Q., Koike, Y., Liu, K., An, M.-Z., Morimura, S., Wu, X.-L., Kida, K., 2008. Ethanol production from kitchen waste using the flocculating yeast Saccharomyces cerevisiae strain KF-7. Biomass Bioenergy 32, 1037–1045. doi:10.1016/j.biombioe.2008.01.027	Japan
Ca&FS	wastes from dining hall of University of Science and Technology of Beijing.	0.2583	0	Wang, Q., Ma, H., Xu, W., Gong, L., Zhang, W., Zou, D., 2008. Ethanol production from kitchen garbage using response surface methodology. Biochem. Eng. J. 39, 604–610. doi:10.1016/j.bej.2007.12.018	China
Ca&FS	Kitchen wastes	0.143	0	Zhang, B., He, Z.-G., Zhang, L.-L., Xu, J.-B., Shi, H.-Z., Cai, W.-M., 2005. Anaerobic digestion of kitchen wastes in a single-phased anaerobic sequencing batch reactor (ASBR) with gas-phased absorb of CO2. J. Environ. Sci. 17, 249–255.	China
Ca&FS	Kitchen wastes	0.172	0	Ma, H., Wang, Q., Zhang, W., Xu, W., Zou, D., 2008. Optimization of the Medium and Process Parameters for Ethanol Production from Kitchen Garbage by Zymomonas Mobilis. Int. J. Green Energy 5, 480–490. doi:10.1080/15435070802498176	China
Ca&FS	food wastes from the food courts of Middle East Technical University	0.356	0	Cekmecelioglu, D., Uncu, O.N., 2013. Kinetic modeling of enzymatic hydrolysis of pretreated kitchen wastes for enhancing bioethanol production. Waste Manag., Special Thematic Issue: Urban Mining Urban Mining 33, 735–739. doi:10.1016/j.wasman.2012.08.003	Turkey
Ca&FS	Beijing University of Chemical Technology	0.1828	0	He, M., Sun, Y., Zou, D., Yuan, H., Zhu, B., Li, X., Pang, Y., 2012. Influence of Temperature on Hydrolysis Acidification of Food Waste. Procedia Environ. Sci., The Seventh International Conference on Waste Management and Technology (ICWMT 7) 16, 85–94. doi:10.1016/j.proenv.2012.10.012	China
Ca&FS	University of Patras student centre canteen	0.185	1	Vavouraki, A.I., Volioti, V., Kornaros, M.E., 2014. Optimization of thermo-chemical pretreatment and enzymatic hydrolysis of kitchen wastes. Waste Manag. 34, 167–173. doi:10.1016/j.wasman.2013.09.027	Greece
Ca&FS	Myongji University canteen	0.181	0	Zhang, L., Jahng, D., 2012. Long-term anaerobic digestion of food waste stabilized by trace elements. Waste Manag. 32, 1509–1515. doi:10.1016/j.wasman.2012.03.015	Korea
HH	Kumamoto City family wastes	0.145	0	Koike, Y., An, M.-Z., Tang, Y.-Q., Syo, T., Osaka, N., Morimura, S., Kida, K., 2009. Production of fuel ethanol and methane from garbage by high-efficiency two-stage fermentation process. J. Biosci. Bioeng. 108, 508–512. doi:10.1016/j.jbiosc.2009.06.007	Japan
Ca&FS	Kumamoto University canteen	0.197	0	Koike, Y., An, M.-Z., Tang, Y.-Q., Syo, T., Osaka, N., Morimura, S., Kida, K., 2009. Production of fuel ethanol and methane from garbage by high-efficiency two-stage fermentation process. J. Biosci. Bioeng. 108, 508–512. doi:10.1016/j.jbiosc.2009.06.007	Japan
Ca&FS	Zyonan Junior High School concessionaire waste	0.201	0	Koike, Y., An, M.-Z., Tang, Y.-Q., Syo, T., Osaka, N., Morimura, S., Kida, K., 2009. Production of fuel ethanol and methane from garbage by high-efficiency two-stage fermentation process. J. Biosci. Bioeng. 108, 508–512. doi:10.1016/j.jbiosc.2009.06.007	Japan
Ca&FS	University of Science and Technology of Beijing canteen	0.1722	0	Ma, H., Wang, Q., Qian, D., Gong, L., Zhang, W., 2009. The utilization of acid-tolerant bacteria on ethanol production from kitchen garbage. Renew. Energy 34, 1466–1470. doi:10.1016/j.renene.2008.10.020	China
Ca&FS	Kyungwon University canteen	0.2	0	Hong, Y.S., Yoon, H.H., 2011. Ethanol production from food residues. Biomass Bioenergy 35, 3271–3275. doi:10.1016/j.biombioe.2011.04.030	Korea
